# Supplementary material for: Uncovering new Firmicutes species in vertebrate hosts through metagenome-assembled genomes with potential for sporulation
Source: Microbiol Spectr. 2024 Sep 16;12(11):e02113-24. doi: 10.1128/spectrum.02113-24 (PMC11536998; doi:10.1128/spectrum.02113-24)
Supplement: Supplemental tables — Tables S1 to S17. [file spectrum.02113-24-s0002.xlsx]

## Sheet: Description
Table S1. List of sporulation associated genes universally conserved in spore-forming Firmicutes species and mostly conserved in Bacilli, with core genes identified for each sporulation stage or regulon.
Table S2. Relative frequency of phyla across the four hosts, covering 2194 MAGs.
Table S3. Relative frequency of Firmicutes families for each host, covering 724 MAGs containing the spo0A gene.
Table S4. Completeness and contamination values for the 225 MAGs WTAFL.
Table S5. Sporulation-related literature for the bacterial families used in the phylogenetic analysis through reference genomes.
Table S6. Quantity of sporulation-related genes in MAGs WTAFL for the four hosts.
Table S7. Proportion of sporulation-related genes for the 22 MAGs refined taxonomically at the family level.
Table S8. Proportion of sporulation-related genes across the classes to which the 22 taxonomically refined MAGs belong.
Table S9. Proportion of sporulation-related genes among the 124 MAGs not refined taxonomically at the family level.
Table S10. Proportion of sporulation-related genes across the classes to which the 124 not taxonomically refined MAGs belong.
Table S11. Identification of sporulation-related genes within the 22 taxonomically refined MAGs at the family level.
Table S12. KEGG level 2 analysis in the 22 taxonomically refined MAGs at the family level.
Table S13. KEGG level 2 analysis in the 124 taxonomically not refined MAGs at the family level.
Table S14. KEGG level 3 analysis for carbohydrate metabolism pathways in the 22 taxonomically refined MAGs at the family level.
Table S15. KEGG level 3 analysis for carbohydrate metabolism pathways in the 124 taxonomically not refined MAGs at the family level.
Table S16. KEGG level 3 analysis for amino acid metabolism pathways in the 22 taxonomically refined MAGs at the family level.
Table S17. KEGG level 3 analysis for amino acid metabolism pathways in the 124 MAGs taxonomically not refined MAGs at the family level.

## Sheet: Table S1
Sporulation_stage_or_regulon	Universally_conserved_in_Firmicutes	Conserved_mostly_in_Bacilli	Core
Sporulation onset and checkpoints; asymmetric cell division	spo0A		Yes
Sporulation onset and checkpoints; asymmetric cell division	sigH		Yes
Sporulation onset and checkpoints; asymmetric cell division	spoIIE		Yes
Sporulation onset and checkpoints; asymmetric cell division	spoIIIE		Yes
Sporulation onset and checkpoints; asymmetric cell division	spoIIIJ		Yes
Sporulation onset and checkpoints; asymmetric cell division	pth		Yes
Sporulation onset and checkpoints; asymmetric cell division	spoVG		No
Sporulation onset and checkpoints; asymmetric cell division	spoVS		No
Sporulation onset and checkpoints; asymmetric cell division	divIB		Yes
Sporulation onset and checkpoints; asymmetric cell division	divIC		Yes
Sporulation onset and checkpoints; asymmetric cell division	divIVA		No
Sporulation onset and checkpoints; asymmetric cell division	ftsA		No
Sporulation onset and checkpoints; asymmetric cell division	ftsE		Yes
Sporulation onset and checkpoints; asymmetric cell division	ftsH		Yes
Sporulation onset and checkpoints; asymmetric cell division	ftsX		Yes
Sporulation onset and checkpoints; asymmetric cell division	ftsY		Yes
Sporulation onset and checkpoints; asymmetric cell division	ftsZ		Yes
Sporulation onset and checkpoints; asymmetric cell division	jag		Yes
Sporulation onset and checkpoints; asymmetric cell division	minC		No
Sporulation onset and checkpoints; asymmetric cell division	minD		Yes
Sporulation onset and checkpoints; asymmetric cell division	minJ		Yes
Sporulation onset and checkpoints; asymmetric cell division	obg		Yes
Sporulation onset and checkpoints; asymmetric cell division	sweC		Yes
Sporulation onset and checkpoints; asymmetric cell division		spo0B	No
Sporulation onset and checkpoints; asymmetric cell division		spo0F	No
Sporulation onset and checkpoints; asymmetric cell division		spo0E	No
Sporulation onset and checkpoints; asymmetric cell division		ald	No
Sporulation onset and checkpoints; asymmetric cell division		ftsL	No
Sporulation onset and checkpoints; asymmetric cell division		ymcA	No
Sporulation onset and checkpoints; asymmetric cell division		ylbF	No
Sporulation onset and checkpoints; asymmetric cell division		yaaT	No
Sporulation onset and checkpoints; asymmetric cell division		sda	No
Spo0A regulon	sigE		Yes
Spo0A regulon	sigF		Yes
Spo0A regulon	sigG		Yes
Spo0A regulon	spoIIAA		Yes
Spo0A regulon	spoIIAB		Yes
Spo0A regulon	spoIIGA		Yes
Spo0A regulon	parA		Yes
Spo0A regulon	parB		Yes
Spo0A regulon		yisK	No
Spo0A regulon		yusE	No
Engulfment	spoIID		Yes
Engulfment	spoIIM		No
Engulfment	spoIIP		Yes
Engulfment	spoIIQ		Yes
Engulfment	spoIIIAA		No
Engulfment	spoIIIAB		No
Engulfment	spoIIIAC		No
Engulfment	spoIIIAD		No
Engulfment	spoIIIAE		No
Engulfment	spoIIIAF		No
Engulfment	spoIIIAG		Yes
Engulfment	spoIIIAH		Yes
Engulfment		spoIIB	No
Engulfment		yunB	No
Engulfment		spoIIIL	No
SigF regulon	spoIIR		Yes
SigF regulon	spoIVB		Yes
SigF regulon	spoVT		Yes
SigF regulon	dacF		Yes
SigF regulon	dacB		Yes
SigF regulon	ytfJ		Yes
SigF regulon	ydfS/yetF		Yes
SigF regulon	yhcV		No
SigF regulon	ylbC		No
SigF regulon	yloC		No
SigF regulon	yuiC		Yes
SigF regulon	yyaC		No
SigF regulon		bofC	No
SigF regulon		rsfA	No
SigF regulon		fin/yabk	No
SigF regulon		yjbA	No
SigF regulon		ymfJ	No
SigF regulon		yqhG	No
SigF regulon		ywzB	No
SigG regulon	spoVAC		Yes
SigG regulon	spoVAD		Yes
SigG regulon	spoVAEB		Yes
SigG regulon	nfo		No
SigG regulon	sspA		Yes
SigG regulon	sspB		Yes
SigG regulon	sspC		Yes
SigG regulon	sspD		Yes
SigG regulon		spoVAA	No
SigG regulon		spoVAB	No
SigG regulon		spoVAF	No
SigG regulon		sspE	No
SigG regulon		sspF	No
SigG regulon		sspH	No
SigG regulon		sspI	No
SigG regulon		tlp	No
SigG regulon		yqfX	No
SigE regulon	sigK		Yes
SigE regulon	spoIIID		Yes
SigE regulon	spoIVFB		Yes
SigE regulon	spoVB		Yes
SigE regulon	ftsW		Yes
SigE regulon	spoVK		No
SigE regulon	ctpB		Yes
SigE regulon	dacF		Yes
SigE regulon	dacB		Yes
SigE regulon	alr		Yes
SigE regulon	spmA		No
SigE regulon	spmB		No
SigE regulon	yisY		Yes
SigE regulon	yqfU		Yes
SigE regulon	ylmC		Yes
SigE regulon	ytaF		Yes
SigE regulon	ytvI		Yes
SigE regulon	ykvI		Yes
SigE regulon		spoIVFA	No
SigE regulon		spoVM	No
SigE regulon		bofA	No
SigE regulon		ydcA	No
SigE regulon		ydcC	No
SigE regulon		yhbH	No
SigK regulon	spoVFA		No
SigK regulon	spoVFB		No
SigK regulon	cgeD		No
SigK regulon	ykuD		No
SigK regulon	ytdA		No
SigK regulon	ytlD		No
Spore cortex	spoVD		Yes
Spore cortex	ylbJ		Yes
Spore cortex	cwlC/cwlD		Yes
Spore cortex	lytH		No
Spore cortex	stoA (spoIVH)		Yes
Spore cortex	yabP		Yes
Spore cortex	yabQ		Yes
Spore cortex	yqfC		No
Spore cortex	yqfD		Yes
Spore cortex		cotD	No
Spore coat	spoIVA		Yes
Spore coat	cotJC		No
Spore coat	cotSA		Yes
Spore coat	gerM		No
Spore coat	lipC (ycsK)		No
Spore coat	safA		No
Spore coat	ydhD		No
Spore coat	yhaX		Yes
Spore coat		spoVID	No
Spore coat		spoVIF	No
Spore coat		cotE	No
Spore coat		cotJA	No
Spore coat		cotJB	No
Spore coat		hsps	No
Spore coat		yhjR	No
Germination	gerA		No
Germination	gerB		No
Germination	gerC		No
Germination	lgt		Yes
Germination	gpr		Yes
Germination	cwlJ/sleB		No
Germination	csp		Yes
Germination	gdh		Yes
Germination		gerD	No
Germination		gerE	No
Germination		gerQ	No
Germination		ypeB	No

## Sheet: Table S2
Phyla	Absolute_abundance	Relative_frequency	Host
Actinobacteriota	47	7.69230769230769	Human
Bacteroidota	71	11.620294599018	Human
Campylobacterota	2	0.327332242225859	Human
Chloroflexota	2	0.327332242225859	Human
Cyanobacteria	8	1.30932896890344	Human
Desulfobacterota	13	2.12765957446809	Human
Elusimicrobiota	1	0.16366612111293	Human
Eremiobacterota	1	0.16366612111293	Human
Firmicutes	340	55.6464811783961	Human
Methanobacteriota	2	0.327332242225859	Human
Myxococcota	3	0.490998363338789	Human
Proteobacteria	89	14.5662847790507	Human
Spirochaetota	8	1.30932896890344	Human
Synergistota	4	0.654664484451719	Human
Thermoplasmatota	2	0.327332242225859	Human
Verrucomicrobiota	18	2.94599018003273	Human
Acidobacteriota	9	1.50501672240803	Cattle
Actinobacteriota	51	8.52842809364548	Cattle
Armatimonadota	1	0.167224080267559	Cattle
Bacteroidota	90	15.0501672240803	Cattle
Bdellovibrionota	2	0.334448160535117	Cattle
Campylobacterota	2	0.334448160535117	Cattle
Chlamydiota	1	0.167224080267559	Cattle
Chloroflexota	10	1.67224080267559	Cattle
Cyanobacteria	5	0.836120401337793	Cattle
Dependentiae	1	0.167224080267559	Cattle
Desulfobacterota	12	2.0066889632107	Cattle
Fibrobacterota	4	0.668896321070234	Cattle
Firmicutes	220	36.7892976588629	Cattle
Gemmatimonadota	4	0.668896321070234	Cattle
Halobacteriota	3	0.501672240802676	Cattle
Methanobacteriota	7	1.17056856187291	Cattle
Myxococcota	14	2.34113712374582	Cattle
Patescibacteria	3	0.501672240802676	Cattle
Planctomycetota	13	2.17391304347826	Cattle
Proteobacteria	131	21.9063545150502	Cattle
Spirochaetota	1	0.167224080267559	Cattle
Verrucomicrobiota	14	2.34113712374582	Cattle
Actinobacteriota	33	7.39910313901345	Swine
Armatimonadota	2	0.448430493273543	Swine
Bacteroidota	79	17.7130044843049	Swine
Campylobacterota	5	1.12107623318386	Swine
Chloroflexota	5	1.12107623318386	Swine
Cloacimonadota	1	0.224215246636771	Swine
Cyanobacteria	4	0.896860986547085	Swine
Deferribacterota	1	0.224215246636771	Swine
Desulfobacterota	11	2.46636771300448	Swine
Elusimicrobiota	2	0.448430493273543	Swine
Fibrobacterota	1	0.224215246636771	Swine
Firmicutes	162	36.322869955157	Swine
Fusobacteriota	1	0.224215246636771	Swine
Halobacteriota	9	2.01793721973094	Swine
Methanobacteriota	6	1.34529147982063	Swine
Myxococcota	7	1.5695067264574	Swine
Nanoarchaeota	1	0.224215246636771	Swine
Patescibacteria	2	0.448430493273543	Swine
Planctomycetota	1	0.224215246636771	Swine
Proteobacteria	93	20.8520179372197	Swine
Spirochaetota	10	2.24215246636771	Swine
Synergistota	3	0.672645739910314	Swine
Thermoplasmatota	2	0.448430493273543	Swine
Verrucomicrobiota	5	1.12107623318386	Swine
Acidobacteriota	2	0.371057513914657	Poultry
Actinobacteriota	57	10.5751391465677	Poultry
Armatimonadota	2	0.371057513914657	Poultry
Bacteroidota	67	12.430426716141	Poultry
Campylobacterota	2	0.371057513914657	Poultry
Chloroflexota	4	0.742115027829314	Poultry
Cloacimonadota	3	0.556586270871985	Poultry
Cyanobacteria	3	0.556586270871985	Poultry
Desulfobacterota	13	2.41187384044527	Poultry
Fibrobacterota	2	0.371057513914657	Poultry
Firmicutes	212	39.3320964749536	Poultry
Fusobacteriota	2	0.371057513914657	Poultry
Halobacteriota	5	0.927643784786642	Poultry
Methanobacteriota	2	0.371057513914657	Poultry
Myxococcota	5	0.927643784786642	Poultry
Nanoarchaeota	1	0.185528756957328	Poultry
Patescibacteria	4	0.742115027829314	Poultry
Proteobacteria	137	25.417439703154	Poultry
Spirochaetota	5	0.927643784786642	Poultry
Synergistota	1	0.185528756957328	Poultry
UBP6	1	0.185528756957328	Poultry
Verrucomicrobiota	9	1.66975881261596	Poultry

## Sheet: Table S3
Families	Absolute_abundance	Relative_frequency	Host
WTAFL	83	30.9701492537313	Human
Acetivibrionaceae	8	2.98507462686567	Human
Acutalibacteraceae	16	5.97014925373134	Human
Anaerotignaceae	1	0.373134328358209	Human
Anaerovoracaceae	4	1.49253731343284	Human
Borkfalkiaceae	6	2.23880597014925	Human
Brevibacteriaceae	1	0.373134328358209	Human
Butyricicoccaceae	3	1.11940298507463	Human
Cellulosilyticaceae	1	0.373134328358209	Human
Christensenellaceae	5	1.86567164179104	Human
Clostridiaceae	6	2.23880597014925	Human
Desulfotomaculaceae	1	0.373134328358209	Human
Erysipelotrichaceae	1	0.373134328358209	Human
Lachnospiraceae	59	22.0149253731343	Human
Lutisporaceae	1	0.373134328358209	Human
Monoglobaceae	1	0.373134328358209	Human
Natronincolaceae	1	0.373134328358209	Human
Oscillospiraceae	35	13.0597014925373	Human
Paenibacillaceae	1	0.373134328358209	Human
Peptostreptococcaceae	2	0.746268656716418	Human
Planococcaceae	2	0.746268656716418	Human
Ruminococcaceae	27	10.0746268656716	Human
Sedimentibacteraceae	3	1.11940298507463	Human
WTAFL	66	35.2941176470588	Cattle
Acetivibrionaceae	22	11.7647058823529	Cattle
Acutalibacteraceae	6	3.20855614973262	Cattle
Anaerovoracaceae	1	0.53475935828877	Cattle
Caloramatoraceae	2	1.06951871657754	Cattle
Cellulosilyticaceae	3	1.60427807486631	Cattle
Christensenellaceae	1	0.53475935828877	Cattle
Clostridiaceae	8	4.27807486631016	Cattle
Dendrosporobacteraceae	2	1.06951871657754	Cattle
Desulfitobacteriaceae	1	0.53475935828877	Cattle
Erysipelotrichaceae	1	0.53475935828877	Cattle
Lachnospiraceae	48	25.668449197861	Cattle
Oscillospiraceae	3	1.60427807486631	Cattle
Paenibacillaceae	2	1.06951871657754	Cattle
Peptostreptococcaceae	1	0.53475935828877	Cattle
Ruminococcaceae	14	7.48663101604278	Cattle
Sedimentibacteraceae	4	2.13903743315508	Cattle
Sporomusaceae	1	0.53475935828877	Cattle
Thermosinaceae	1	0.53475935828877	Cattle
WTAFL	40	35.0877192982456	Swine
Acetivibrionaceae	19	16.6666666666667	Swine
Acutalibacteraceae	4	3.50877192982456	Swine
Anaerovoracaceae	1	0.87719298245614	Swine
Cellulosilyticaceae	1	0.87719298245614	Swine
Christensenellaceae	3	2.63157894736842	Swine
Clostridiaceae	5	4.3859649122807	Swine
Desulfotomaculaceae	1	0.87719298245614	Swine
Lachnospiraceae	14	12.280701754386	Swine
Oscillospiraceae	3	2.63157894736842	Swine
Peptostreptococcaceae	3	2.63157894736842	Swine
Planococcaceae	1	0.87719298245614	Swine
Propionisporaceae	1	0.87719298245614	Swine
Ruminococcaceae	14	12.280701754386	Swine
Sedimentibacteraceae	2	1.75438596491228	Swine
Syntrophomonadaceae	1	0.87719298245614	Swine
Turicibacteraceae	1	0.87719298245614	Swine
WTAFL	36	23.2258064516129	Poultry
Acetivibrionaceae	17	10.9677419354839	Poultry
Acutalibacteraceae	8	5.16129032258065	Poultry
Anaerovoracaceae	1	0.645161290322581	Poultry
Bacillaceae	1	0.645161290322581	Poultry
Caloramatoraceae	1	0.645161290322581	Poultry
Cellulosilyticaceae	2	1.29032258064516	Poultry
Christensenellaceae	5	3.2258064516129	Poultry
Clostridiaceae	7	4.51612903225806	Poultry
Desulfitobacteriaceae	1	0.645161290322581	Poultry
Desulfotomaculaceae	2	1.29032258064516	Poultry
Desulfuribacillaceae	1	0.645161290322581	Poultry
Erysipelotrichaceae	1	0.645161290322581	Poultry
Ethanoligenenaceae	2	1.29032258064516	Poultry
Fastidiosipilaceae	3	1.93548387096774	Poultry
Gottschalkiaceae	1	0.645161290322581	Poultry
Lachnospiraceae	32	20.6451612903226	Poultry
Natronincolaceae	1	0.645161290322581	Poultry
Oscillospiraceae	3	1.93548387096774	Poultry
Paenibacillaceae	7	4.51612903225806	Poultry
Planococcaceae	2	1.29032258064516	Poultry
Ruminococcaceae	12	7.74193548387097	Poultry
Sedimentibacteraceae	3	1.93548387096774	Poultry
Sporomusaceae	3	1.93548387096774	Poultry
Thermosinaceae	1	0.645161290322581	Poultry
Tissierellaceae	1	0.645161290322581	Poultry
Turicibacteraceae	1	0.645161290322581	Poultry

## Sheet: Table S4
MAG_ID	genome_size	longest_contig	contigs	gc	n50_contigs	scaffolds	predicted_genes	longest_scaffold	n50_scaffold	completeness	contamination	strain_heterogenity	domain	phylum	class	order	family	genus	species	host
30341	1397640	584838	17	0.318501187716436	191108	17	1418	584838	191108	93.82	0	0	d__Bacteria;	p__Firmicutes	c__Bacilli	o__RF39	UBA660	g__UBA5026		Cattle
30346	3617663	44354	339	0.559576721214773	15275	339	3388	44354	15275	86.43	2.69	50	d__Bacteria;	p__Firmicutes	c__Clostridia_A	o__Christensenellales	CAG-74			Cattle
30362	4852552	45073	679	0.422803918433022	8574	679	4936	45073	8574	59.25	0.85	0	d__Bacteria;	p__Firmicutes	c__UBA4882	o__UBA8346	UBA8346	g__UBA8346		Cattle
30364	2004797	341276	35	0.288792331592675	92257	35	1708	341276	92257	97.33	1.33	0	d__Bacteria;	p__Firmicutes	c__Bacilli	o__Izemoplasmatales	UBA1188			Cattle
30367	2992043	25280	483	0.533299153788899	6644	483	2955	25280	6644	53.95	0	0	d__Bacteria;	p__Firmicutes	c__Clostridia_A	o__Christensenellales	CAG-74			Cattle
30765	6019732	143296	300	0.4427033	44007	300	4929	143296	44007	92.8	4.59	0	d__Bacteria;	p__Firmicutes	c__UBA4882	o__UBA8346	UBA8346			Cattle
30792	2586760	65208	257	0.5066036	12567	257	2555	65208	12567	75.76	2.8	40	d__Bacteria;	p__Firmicutes	c__Clostridia_A	o__Christensenellales	SZUA-584	g__SZUA-584		Cattle
30801	1958954	30269	300	0.5307215	7626	300	2086	30269	7626	69.83	3.23	66.67	d__Bacteria;	p__Firmicutes	c__Clostridia_A	o__Christensenellales	CAG-138			Cattle
30821	3916481	93054	280	0.5523645	19853	280	3594	93054	19853	90.59	6.29	20	d__Bacteria;	p__Firmicutes	c__Clostridia_A	o__Christensenellales	CAG-74			Cattle
30842	3322849	179392	114	0.5789568	46866	114	3003	179392	46866	89.41	1.41	0	d__Bacteria;	p__Firmicutes_H	c__UBA994	o__UBA994	UBA5500			Cattle
30845	2293815	70744	169	0.5055259	19053	169	2297	70744	19053	90.52	0.81	0	d__Bacteria;	p__Firmicutes	c__Clostridia_A	o__Christensenellales	SZUA-584	g__DTFZ01		Cattle
30846	1634187	16762	309	0.4895058	5852	309	1824	16762	5852	61.52	1.57	100	d__Bacteria;	p__Firmicutes	c__Clostridia_A	o__Christensenellales	SZUA-584	g__SZUA-584		Cattle
30851	4672058	183150	119	0.4309435	56131	119	4320	183150	56131	89.83	6.78	25	d__Bacteria;	p__Firmicutes	c__UBA4882	o__UBA8346	UBA8346	g__JAAYHS01		Cattle
30896	2608514	222786	250	0.3314577	58556	250	2610	222786	58556	76.67	2.8	0	d__Bacteria;	p__Firmicutes	c__Clostridia	o__TANB77	CAG-465	g__CAG-465		Cattle
30901	1907389	30372	297	0.5187851	7022	297	1984	30372	7022	76.92	3.85	50	d__Bacteria;	p__Firmicutes	c__Clostridia_A	o__Christensenellales	CAG-138	g__UBA7707		Cattle
30909	1231739	114874	20	0.2707026	79063	20	1358	114874	79063	83.71	0.56	0	d__Bacteria;	p__Firmicutes	c__Bacilli	o__RF39	UBA660			Cattle
30917	3144416	134821	113	0.5429393	43941	113	3078	134821	43941	74.14	5.65	77.78	d__Bacteria;	p__Firmicutes	c__Clostridia_A	o__Christensenellales	SZUA-584	g__SZUA-584		Cattle
30966	1998260	32062	349	0.5886761	6288	349	1931	32062	6288	73.94	1.98	50	d__Bacteria;	p__Firmicutes	c__Clostridia_A	o__Christensenellales	CAG-74	g__UBA11524	s__UBA11524	Cattle
30967	2829067	51619	289	0.4908003	12570	289	2731	51619	12570	86.06	2.1	66.67	d__Bacteria;	p__Firmicutes	c__Clostridia_A	o__Christensenellales	CAG-74			Cattle
30984	3471935	82692	284	0.530637	18762	284	3538	82692	18762	88.51	1.03	80	d__Bacteria;	p__Firmicutes	c__Clostridia_A	o__Christensenellales	SZUA-584			Cattle
30987	2978938	42021	416	0.5098199	8659	416	2950	42021	8659	80.12	2.45	0	d__Bacteria;	p__Firmicutes	c__Clostridia_A	o__Christensenellales	CAG-74			Cattle
30996	4608579	149629	139	0.539838	54814	139	4088	149629	54814	79.12	4.65	50	d__Bacteria;	p__Firmicutes	c__Clostridia_A	o__Christensenellales	CAG-74			Cattle
31015	2513153	28064	382	0.529117	7432	382	2635	28064	7432	80.44	4.3	85.71	d__Bacteria;	p__Firmicutes	c__Clostridia_A	o__Christensenellales	CAG-138			Cattle
31022	1060266	45713	109	0.2608279	13358	109	1133	45713	13358	80.48	0.27	100	d__Bacteria;	p__Firmicutes	c__Bacilli	o__RF39	UBA660	g__CAG-302	s__CAG-302	Cattle
31035	824480	11546	169	0.2725294	5332	169	939	11546	5332	58.87	0.02	0	d__Bacteria;	p__Firmicutes	c__Clostridia	o__TANB77	CAG-508	g__CAG-269	s__CAG-269	Cattle
31073	1697705	32531	247	0.5085194	8146	247	1756	32531	8146	54.2	0.96	100	d__Bacteria;	p__Firmicutes	c__Clostridia_A	o__Christensenellales	SZUA-584	g__SZUA-584		Cattle
31075	2815983	46020	312	0.615394	11749	312	2722	46020	11749	79.87	2.42	66.67	d__Bacteria;	p__Firmicutes	c__Clostridia_A	o__Christensenellales	CAG-74	g__JAAYOH01		Cattle
31098	1870471	38756	291	0.5095396	7096	291	1974	38756	7096	51.83	4.31	100	d__Bacteria;	p__Firmicutes	c__Clostridia_A	o__Christensenellales	SZUA-584	g__SZUA-584		Cattle
31106	2130114	198740	34	0.6364312	91173	34	2095	198740	91173	57.76	0	0	d__Bacteria;	p__Firmicutes	c__Negativicutes	o__Sporomusales	UBA7701			Cattle
31117	2654832	177155	141	0.5003187	28707	141	2526	177155	28707	86.04	2.27	0	d__Bacteria;	p__Firmicutes	c__Clostridia_A	o__Christensenellales	SZUA-584	g__DTFZ01		Cattle
31125	4125357	134198	245	0.6165224	24639	245	3857	134198	24639	89.85	5.85	66.67	d__Bacteria;	p__Firmicutes	c__Clostridia_A	o__Christensenellales	CAG-74	g__JAAYOH01		Cattle
31128	1482267	118546	54	0.2631213	35971	54	1446	118546	35971	75.55	1.79	0	d__Bacteria;	p__Firmicutes	c__Clostridia	o__TANB77	CAG-508	g__CAG-269	s__CAG-269	Cattle
31136	4550264	41468	463	0.5697597	12518	463	4401	41468	12518	92.07	2.49	16.67	d__Bacteria;	p__Firmicutes	c__Clostridia_A	o__Christensenellales				Cattle
31150	3673523	92239	307	0.6130951	16746	307	3482	92239	16746	94.83	7.18	56.25	d__Bacteria;	p__Firmicutes	c__Clostridia_A	o__Christensenellales	CAG-74	g__RUG11247		Cattle
31153	4921321	223250	197	0.389673	64290	197	4588	223250	64290	88.98	6.07	0	d__Bacteria;	p__Firmicutes	c__UBA4882	o__UBA8346	UBA8346			Cattle
31157	2720674	460056	24	0.4948726	196615	24	2646	460056	196615	95.16	0.81	0	d__Bacteria;	p__Firmicutes	c__Clostridia_A	o__Christensenellales	SZUA-584	g__DTFZ01		Cattle
31166	3601769	133496	121	0.4310921	52634	121	3502	133496	52634	88.14	3.81	0	d__Bacteria;	p__Firmicutes	c__UBA4882	o__UBA8346	UBA8346	g__JAAYHS01		Cattle
31167	4863828	415716	74	0.4093632	170942	74	4551	415716	170942	95.76	5.37	10	d__Bacteria;	p__Firmicutes	c__UBA4882	o__UBA8346	UBA8346			Cattle
31169	4947742	540567	34	0.4328534	194314	34	4247	540567	194314	96.5	3.15	14.29	d__Bacteria;	p__Firmicutes	c__Clostridia	o__Acetivibrionales	DSM-8532	g__DTU059		Cattle
31185	1607976	163834	88	0.2759867	34633	88	1531	163834	34633	98.67	2.67	0	d__Bacteria;	p__Firmicutes	c__Bacilli	o__ML615J-28	CAG-698	g__DUOT01		Cattle
31186	3445630	118612	150	0.5561598	39220	150	3295	118612	39220	95.79	5.7	50	d__Bacteria;	p__Firmicutes	c__Clostridia_A	o__Christensenellales				Cattle
31193	3158926	41612	320	0.503863	12937	320	3045	41612	12937	78.46	1.81	50	d__Bacteria;	p__Firmicutes	c__Clostridia_A	o__Christensenellales	CAG-74			Cattle
31199	1895360	33368	285	0.4955792	7402	285	1984	33368	7402	80.56	3.23	83.33	d__Bacteria;	p__Firmicutes	c__Clostridia_A	o__Christensenellales	CAG-138	g__UBA7707		Cattle
31214	2286384	87965	107	0.5543002	33216	107	2260	87965	33216	52.33	0.87	11.11	d__Bacteria;	p__Firmicutes	c__Clostridia_A	o__Christensenellales	SZUA-584			Cattle
31215	2673426	44866	344	0.6140518	10176	344	2666	44866	10176	80.34	5.24	87.5	d__Bacteria;	p__Firmicutes	c__Clostridia_A	o__Christensenellales				Cattle
31217	734169	22580	144	0.2665572	5228	144	869	22580	5228	57.88	0	0	d__Bacteria;	p__Firmicutes	c__Bacilli	o__RF39	UBA660	g__CAG-302	s__CAG-302	Cattle
31220	3462350	286592	43	0.5997877	157161	43	3459	286592	157161	94.94	1.17	25	d__Bacteria;	p__Firmicutes	c__Negativicutes	o__Sporomusales	UBA7701			Cattle
31224	2958921	159086	91	0.3876656	43192	91	2672	159086	43192	93.71	1.75	0	d__Bacteria;	p__Firmicutes	c__Clostridia	o__Acetivibrionales	DSM-8532	g__DTU059		Cattle
31230	3412478	204237	65	0.556003	110541	65	3264	204237	110541	84.1	2.42	0	d__Bacteria;	p__Firmicutes	c__Clostridia_A	o__Christensenellales	SZUA-584	g__SZUA-584		Cattle
31232	2475327	249690	45	0.4792433	86163	45	2431	249690	86163	92.66	0.7	0	d__Bacteria;	p__Firmicutes	c__Clostridia_A	o__Christensenellales	SZUA-584	g__SZUA-584		Cattle
31236	1261180	530379	8	0.2769787	254806	8	1275	530379	254806	93.26	1.28	0	d__Bacteria;	p__Firmicutes	c__Bacilli	o__RF39	UBA660	g__CAG-417	s__CAG-417	Cattle
31253	1742825	125809	80	0.5407095	30223	80	1689	125809	30223	61.54	1.44	50	d__Bacteria;	p__Firmicutes	c__Clostridia_A	o__Christensenellales	SZUA-584	g__SZUA-584		Cattle
31258	4353298	425150	61	0.5697662	99898	61	3920	425150	99898	97.18	1.08	0	d__Bacteria;	p__Firmicutes	c__Clostridia_A	o__Christensenellales	CAG-74	g__Firm-11		Cattle
31280	2992449	54588	424	0.6116295	8381	424	3087	54588	8381	55.62	0	0	d__Bacteria;	p__Firmicutes	c__Clostridia_A	o__Christensenellales				Cattle
31285	3948935	59163	365	0.412592	14088	365	3833	59163	14088	85.91	7.74	10	d__Bacteria;	p__Firmicutes	c__UBA4882	o__UBA8346	UBA8346	g__UBA8346		Cattle
31290	3621510	134616	209	0.5271318	29458	209	3356	134616	29458	87.26	1.4	50	d__Bacteria;	p__Firmicutes	c__Clostridia_A	o__Christensenellales	CAG-74			Cattle
31291	3275866	214717	102	0.4525048	53542	102	2964	214717	53542	98.6	2.1	0	d__Bacteria;	p__Firmicutes	c__Clostridia	o__Acetivibrionales	DSM-8532	g__DTU059		Cattle
31298	3210828	36670	398	0.4697642	9586	398	2950	36670	9586	87.88	2.45	0	d__Bacteria;	p__Firmicutes	c__Clostridia	o__Acetivibrionales	DSM-8532	g__JAAYJG01		Cattle
31299	1734793	19076	329	0.3967822	5465	329	1976	19076	5465	70.02	1.49	0	d__Bacteria;	p__Firmicutes	c__Desulfitobacteriia	o__Desulfitobacteriales				Cattle
31302	2919546	41548	329	0.5450652	12117	329	2964	41548	12117	74.86	1.9	50	d__Bacteria;	p__Firmicutes	c__Clostridia_A	o__Christensenellales	CAG-138			Cattle
31319	2415584	88066	90	0.6044162	45120	90	2188	88066	45120	95.81	0	0	d__Bacteria;	p__Firmicutes	c__Clostridia_A	o__Christensenellales	CAG-138	g__UBA7703		Cattle
31338	4096285	206151	108	0.3980331	67390	108	3883	206151	67390	91.53	1.69	0	d__Bacteria;	p__Firmicutes	c__UBA4882	o__UBA8346	UBA8346	g__JAAYHS01		Cattle
31340	3899017	107528	267	0.5923785	19648	267	3805	107528	19648	91.48	1.44	0	d__Bacteria;	p__Firmicutes	c__Clostridia_A	o__Christensenellales				Cattle
31356	1374581	130422	56	0.2751115	35625	56	1382	130422	35625	71.4	0.88	100	d__Bacteria;	p__Firmicutes	c__Bacilli	o__RF39	UBA660	g__UBA5364		Cattle
30827	4533388	79018	280	0.4293566	21856	280	4541	79018	21856	92.7	3.41	0	d__Bacteria;	p__Firmicutes	c__Negativicutes	o__Sporomusales				Cattle
31140	2456093	34667	360	0.6050988	8393	360	2648	34667	8393	69.28	0.86	0	d__Bacteria;	p__Firmicutes	c__Negativicutes	o__Sporomusales	UBA7701			Cattle
31381	1356675	194832	22	0.429297363038311	100134	22	1166	194832	100134	93.95	0.81	0	d__Bacteria;	p__Firmicutes	c__Clostridia_A	o__Christensenellales	CAG-552	g__CAG-552	s__CAG-552	Human
31389	2037553	102009	91	0.544805951059923	33820	91	2003	102009	33820	92.34	0.81	0	d__Bacteria;	p__Firmicutes	c__Clostridia_A	o__Christensenellales	CAG-138	g__RUG472	s__RUG472	Human
31397	2340670	23355	412	0.585414005391619	6335	412	2254	23355	6335	80.3	1.63	66.67	d__Bacteria;	p__Firmicutes	c__Clostridia_A	o__Christensenellales	CAG-74	g__UBA11524	s__UBA11524	Human
31414	983113	117578	42	0.265376411460331	41720	42	964	117578	41720	89.78	2.25	0	d__Bacteria;	p__Firmicutes	c__Clostridia_A	o__Christensenellales	UBA1242	g__UBA7868		Human
31508	1294634	32057	188	0.51221426287275	7898	188	1346	32057	7898	78.45	0	0	d__Bacteria;	p__Firmicutes	c__Clostridia_A	o__Christensenellales	CAG-138	g__SFDB01	s__SFDB01	Human
31516	4377708	30768	726	0.474269412212966	6925	726	4318	30768	6925	77.23	4.2	14.29	d__Bacteria;	p__Firmicutes	c__Clostridia	o__Acetivibrionales	DSM-8532			Human
31523	2416525	100011	217	0.58034408913626	15453	217	2284	100011	15453	89.75	7.2	53.85	d__Bacteria;	p__Firmicutes	c__Clostridia_A	o__Christensenellales	CAG-74	g__SFFH01	s__SFFH01	Human
31549	1405367	255139	45	0.49263146210207	44308	45	1240	255139	44308	93.15	2.02	33.33	d__Bacteria;	p__Firmicutes	c__Clostridia_A	o__Christensenellales	CAG-314	g__CAG-314	s__CAG-314	Human
31610	1677913	41120	132	0.559968842246291	17718	132	1532	41120	17718	70.27	0.84	50	d__Bacteria;	p__Firmicutes	c__Clostridia	o__Oscillospirales	CAG-272	g__CAG-390	s__CAG-390	Human
31821	1269665	22482	243	0.534797761614284	5831	243	1356	22482	5831	67.31	0	0	d__Bacteria;	p__Firmicutes	c__Clostridia_A	o__Christensenellales	CAG-138	g__Phil1	s__Phil1	Human
31835	3514628	111865	137	0.54046630255037	39497	137	3387	111865	39497	92.74	0.4	0	d__Bacteria;	p__Firmicutes	c__Clostridia_A	o__Christensenellales	CAG-138			Human
31845	1299021	86242	64	0.299601007220053	35207	64	1263	86242	35207	82.61	1.05	0	d__Bacteria;	p__Firmicutes	c__Clostridia	o__TANB77	CAG-508	g__CAG-245	s__CAG-245	Human
31847	5267708	1140550	68	0.529817711991629	105375	68	4737	1140550	105375	89.41	2.4	0	d__Bacteria;	p__Firmicutes	c__UBA4882	o__UBA8346	UBA8346			Human
31854	3579157	514249	39	0.536831158845505	159911	39	3174	514249	159911	82.26	0	0	d__Bacteria;	p__Firmicutes	c__Clostridia_A	o__Christensenellales				Human
31881	1014789	95674	59	0.274742828312092	26553	59	1064	95674	26553	92.7	1.24	0	d__Bacteria;	p__Firmicutes	c__Bacilli	o__RF39	UBA660	g__CAG-710	s__CAG-710	Human
31882	2259777	88971	99	0.425122921421007	37832	99	1994	88971	37832	97.32	0.89	0	d__Bacteria;	p__Firmicutes	c__Clostridia	o__UMGS1883	UMGS1883	g__UMGS1540	s__UMGS1540	Human
31884	795816	12130	183	0.273276737336269	4448	183	896	12130	4448	50.12	0.67	0	d__Bacteria;	p__Firmicutes	c__Clostridia	o__TANB77	CAG-508	g__CAG-269	s__CAG-269	Human
31887	1399344	72490	82	0.273913347968762	26911	82	1458	72490	26911	72.19	0.78	0	d__Bacteria;	p__Firmicutes	c__Clostridia	o__TANB77	CAG-508	g__CAG-269		Human
31907	1698771	36498	213	0.342058464619422	11672	213	1727	36498	11672	66.51	7.65	5.88	d__Bacteria;	p__Firmicutes	c__Clostridia	o__TANB77	CAG-508	g__CAG-245	s__CAG-245	Human
31916	1292518	23008	182	0.280226658352147	9278	182	1394	23008	9278	62.4	2.01	0	d__Bacteria;	p__Firmicutes	c__Clostridia	o__TANB77	CAG-508	g__CAG-269	s__CAG-269	Human
31926	1410493	56255	100	0.477209032586479	19157	100	1305	56255	19157	85.78	2.1	33.33	d__Bacteria;	p__Firmicutes	c__Clostridia_A	o__Christensenellales	CAG-917	g__CAG-349	s__CAG-349	Human
31943	2386291	30059	349	0.530199376354351	7726	349	2490	30059	7726	73.07	0.96	0	d__Bacteria;	p__Firmicutes	c__Clostridia_A	o__Christensenellales	CAG-138			Human
31952	1326082	15657	234	0.537760108349257	6264	234	1344	15657	6264	61.64	0.17	0	d__Bacteria;	p__Firmicutes	c__Clostridia	o__Oscillospirales	CAG-272	g__CAG-272	s__CAG-272	Human
31960	3041274	21850	544	0.58755935834785	6147	544	3026	21850	6147	76.42	0.95	0	d__Bacteria;	p__Firmicutes	c__Clostridia	o__Saccharofermentanales	UBA5734	g__UBA8949		Human
31970	1461908	23252	213	0.538799295167685	8380	213	1526	23252	8380	87.37	3.09	60	d__Bacteria;	p__Firmicutes	c__Clostridia_A	o__Christensenellales	CAG-138	g__SFEL01	s__SFEL01	Human
31971	1350993	55802	103	0.274796390506835	20620	103	1468	55802	20620	73	2.77	0	d__Bacteria;	p__Firmicutes	c__Clostridia	o__TANB77	CAG-508	g__CAG-273	s__CAG-273	Human
32002	2082979	40331	317	0.330098863214656	7825	317	2224	40331	7825	86.69	1.74	75	d__Bacteria;	p__Firmicutes	c__Clostridia	o__Lachnospirales	CAG-274	g__CAG-274	s__CAG-274	Human
32012	2420858	53906	263	0.663929069776088	11866	263	2431	53906	11866	91.94	0.81	0	d__Bacteria;	p__Firmicutes	c__Clostridia_A	o__Christensenellales	UBA1750	g__UBA7102	s__UBA7102	Human
32023	3090312	119320	125	0.563203974226551	35485	125	2607	119320	35485	97.58	2.69	0	d__Bacteria;	p__Firmicutes	c__Clostridia_A	o__Christensenellales	CAG-74	g__UMGS1633	s__UMGS1633	Human
32033	2306655	159129	72	0.564802278624242	52147	72	2061	159129	52147	95.5	2.68	40	d__Bacteria;	p__Firmicutes	c__Clostridia	o__Oscillospirales	QAMX01	g__QAMX01	s__QAMX01	Human
32044	2078393	76569	156	0.60102588875155	18706	156	1722	76569	18706	90.53	1.01	50	d__Bacteria;	p__Firmicutes	c__Clostridia	o__Oscillospirales	CAG-272	g__CAG-448	s__CAG-448	Human
32057	1102447	47090	127	0.253025315502695	11858	127	1217	47090	11858	86.01	3.37	25	d__Bacteria;	p__Firmicutes	c__Bacilli	o__RF39	UBA660	g__CAG-460	s__CAG-460	Human
32061	5054826	168584	149	0.591493159210624	47505	149	4565	168584	47505	98.06	0.27	0	d__Bacteria;	p__Firmicutes	c__Clostridia_A	o__Christensenellales	CAG-74	g__OEMS01		Human
32067	1790856	18668	344	0.599065474834381	5570	344	1855	18668	5570	52.15	0.8	80	d__Bacteria;	p__Firmicutes	c__Clostridia_A	o__Christensenellales	CAG-74	g__SFFH01	s__SFFH01	Human
32070	3679272	60147	324	0.431152140967017	16538	324	3896	60147	16538	96.18	1.77	40	d__Bacteria;	p__Firmicutes	c__Bacilli	o__Bacillales_B	DSM-1321	g__Pradoshia	s__Pradoshia	Human
32072	870715	31455	113	0.268317417294982	8747	113	1017	31455	8747	75.92	1.69	50	d__Bacteria;	p__Firmicutes	c__Bacilli	o__RF39	UBA660	g__CAG-460	s__CAG-460	Human
32076	2140890	42344	245	0.591462429176651	11173	245	2086	42344	11173	75.25	0.7	0	d__Bacteria;	p__Firmicutes	c__Clostridia_A	o__Christensenellales	CAG-74	g__UMGS1600	s__UMGS1600	Human
32077	1735281	36693	195	0.497489455598258	10899	195	1633	36693	10899	90	2.01	33.33	d__Bacteria;	p__Firmicutes	c__Clostridia_A	o__Christensenellales	CAG-138	g__PeH17	s__PeH17	Human
32082	6071815	657311	70	0.539104699336195	124207	70	5224	657311	124207	86.86	4.1	0	d__Bacteria;	p__Firmicutes	c__UBA4882	o__UBA8346	UBA8346	g__Hydrogenispora		Human
32098	1427989	67466	103	0.266102890148313	21385	103	1421	67466	21385	73.65	7.8	8.33	d__Bacteria;	p__Firmicutes	c__Clostridia	o__TANB77	CAG-508	g__CAG-269	s__CAG-269	Human
32103	2498074	183069	79	0.551530899404902	46336	79	2410	183069	46336	97.58	2.65	0	d__Bacteria;	p__Firmicutes	c__Clostridia_A	o__Christensenellales	CAG-138	g__UBA1685	s__UBA1685	Human
32104	1701609	54189	214	0.529966049779944	9916	214	1619	54189	9916	85.56	2.71	80	d__Bacteria;	p__Firmicutes	c__Clostridia	o__Oscillospirales	CAG-272	g__UMGS1312	s__UMGS1312	Human
32105	1168518	154768	34	0.262260401636945	58947	34	1202	154768	58947	92.42	1.12	0	d__Bacteria;	p__Firmicutes	c__Bacilli	o__RF39	UBA660	g__CAG-302	s__CAG-302	Human
32125	1051574	16303	222	0.2731477	5068	222	1170	16303	5068	64.28	2.57	12.5	d__Bacteria;	p__Firmicutes	c__Clostridia	o__TANB77	CAG-508	g__CAG-492	s__CAG-492	Human
32132	1121329	33657	179	0.2950329	7780	179	1294	33657	7780	72.44	0.94	0	d__Bacteria;	p__Firmicutes	c__Bacilli	o__RF39	UBA660	g__CAG-605	s__CAG-605	Human
32136	3256607	298595	118	0.4989675	98333	118	3103	298595	98333	76.24	3.85	0	d__Bacteria;	p__Firmicutes	c__Clostridia_A	o__Christensenellales	SZUA-584	g__SZUA-584		Human
32156	2071779	80091	196	0.3833956	13494	196	2032	80091	13494	95.3	1.34	0	d__Bacteria;	p__Firmicutes	c__Clostridia	o__Monoglobales_A	UBA1381	g__CAG-41	s__CAG-41	Human
32158	1559934	43056	183	0.2821716	12004	183	1650	43056	12004	68.01	2.68	100	d__Bacteria;	p__Firmicutes	c__Clostridia	o__TANB77	CAG-508	g__CAG-269	s__CAG-269	Human
32159	885924	197943	23	0.4950944	112122	23	922	197943	112122	56.14	0	0	d__Bacteria;	p__Firmicutes	c__Clostridia_A	o__Christensenellales	QAND01	g__UMGS1975	s__UMGS1975	Human
32160	3267128	64432	366	0.6147396	11928	366	3160	64432	11928	83	2.13	66.67	d__Bacteria;	p__Firmicutes	c__Clostridia_A	o__Christensenellales	CAG-74	g__OEMS01	s__OEMS01	Human
32165	3738034	382299	68	0.5130633	99724	68	3438	382299	99724	74.15	0.74	25	d__Bacteria;	p__Firmicutes	c__Clostridia_A	o__Christensenellales	SZUA-584	g__SZUA-584		Human
32173	1279309	60769	59	0.2793305	37298	59	1326	60769	37298	72.75	4.25	7.69	d__Bacteria;	p__Firmicutes	c__Clostridia	o__TANB77	CAG-508	g__CAG-273	s__CAG-273	Human
32176	665841	13094	137	0.2767538	5124	137	811	13094	5124	54.31	1.69	0	d__Bacteria;	p__Firmicutes	c__Bacilli	o__RF39	UBA660	g__CAG-628	s__CAG-628	Human
32181	1701338	645755	9	0.2839036	503591	9	1526	645755	503591	98.67	0.11	0	d__Bacteria;	p__Firmicutes	c__Bacilli	o__ML615J-28	CAG-313	g__CAG-313	s__CAG-313	Human
32185	1385540	52350	213	0.2469102	7452	213	1554	52350	7452	69.2	7.46	50	d__Bacteria;	p__Firmicutes	c__Bacilli	o__RF39	UBA660	g__CAG-433		Human
32198	3674967	394202	63	0.5182155	115374	63	3481	394202	115374	87.41	2.28	75	d__Bacteria;	p__Firmicutes	c__Clostridia_A	o__Christensenellales	SZUA-584	g__SZUA-584		Human
32202	2267112	161699	47	0.5411471	66380	47	1997	161699	66380	88.44	0.67	0	d__Bacteria;	p__Firmicutes	c__Clostridia	o__Oscillospirales	CAG-272	g__CAG-390	s__CAG-390	Human
32207	1492870	22274	256	0.5918071	6635	256	1503	22274	6635	72.51	0.39	50	d__Bacteria;	p__Firmicutes	c__Clostridia	o__Oscillospirales	CAG-272	g__UMGS902	s__UMGS902	Human
32209	1212873	66749	83	0.265299	18823	83	1248	66749	18823	74.24	2.8	14.29	d__Bacteria;	p__Firmicutes	c__Clostridia	o__TANB77	CAG-508	g__CAG-269	s__CAG-269	Human
32211	2290299	29442	334	0.5947979	7957	334	2145	29442	7957	86.63	2.24	75	d__Bacteria;	p__Firmicutes	c__Clostridia_A	o__Christensenellales				Human
32220	1034725	49324	75	0.516315	20242	75	950	49324	20242	64.47	0.34	100	d__Bacteria;	p__Firmicutes	c__Clostridia	o__Oscillospirales	CAG-382	g__UBA1206	s__UBA1206	Human
32229	1722549	324612	15	0.3353333	167813	15	1569	324612	167813	100	0	0	d__Bacteria;	p__Firmicutes	c__Bacilli	o__RFN20	CAG-826	g__CAG-826	s__CAG-826	Human
32233	896897	170363	20	0.3247263	76758	20	847	170363	76758	89.89	0	0	d__Bacteria;	p__Firmicutes	c__Clostridia_A	o__Christensenellales	UBA1242	g__UMGS687	s__UMGS687	Human
32234	2400571	68609	221	0.5870924	15057	221	2385	68609	15057	97.55	2.02	33.33	d__Bacteria;	p__Firmicutes	c__Clostridia_A	o__Christensenellales	UBA1750	g__UBA7102		Human
32243	1098891	709256	6	0.2526465	709256	6	996	709256	709256	69.06	0	0	d__Bacteria;	p__Firmicutes	c__Clostridia	o__TANB77	CAG-508	g__CAG-492		Human
32253	1137552	98899	44	0.2962432	41742	44	1243	98899	41742	73.76	0.22	0	d__Bacteria;	p__Firmicutes	c__Clostridia	o__TANB77	CAG-508	g__UMGS1781	s__UMGS1781	Human
32257	1659218	21467	308	0.4881962	6012	308	1485	21467	6012	64.81	0.27	100	d__Bacteria;	p__Firmicutes	c__Clostridia_A	o__Christensenellales	CAG-314	g__CAG-1435	s__CAG-1435	Human
32364	3462730	70479	309	0.627327	15132	309	3280	70479	15132	80.37	0.93	50	d__Bacteria;	p__Firmicutes	c__Clostridia_A	o__Christensenellales	CAG-74	g__OEMS01		Human
32369	1264563	33040	226	0.4986869	6296	226	1140	33040	6296	56.06	0.69	33.33	d__Bacteria;	p__Firmicutes	c__Clostridia_A	o__Christensenellales	CAG-314	g__CAG-1435	s__CAG-1435	Human
32370	2132339	40106	226	0.5919734	11362	226	2140	40106	11362	86.61	1.88	33.33	d__Bacteria;	p__Firmicutes	c__Clostridia_A	o__Christensenellales	CAG-74	g__SFMI01	s__SFMI01	Human
32374	1798955	31446	277	0.5937553	7684	277	1785	31446	7684	67.22	3.05	50	d__Bacteria;	p__Firmicutes	c__Clostridia_A	o__Christensenellales	CAG-74	g__Firm-11	s__Firm-11	Human
32387	1513944	108676	69	0.2924144	45194	69	1485	108676	45194	91.39	3.53	20	d__Bacteria;	p__Firmicutes	c__Bacilli	o__RF39	UBA660	g__CAG-605		Human
32396	1318090	36306	144	0.5311185	12273	144	1212	36306	12273	60	0	0	d__Bacteria;	p__Firmicutes	c__Clostridia_A	o__Christensenellales	QALW01	g__UMGS1338	s__UMGS1338	Human
32404	2363727	51964	175	0.5132285	21556	175	2355	51964	21556	91.82	0.93	0	d__Bacteria;	p__Firmicutes	c__Clostridia_A	o__Christensenellales	CAG-138			Human
32411	1607593	97748	59	0.4532298	40993	59	1525	97748	40993	91.33	0.67	0	d__Bacteria;	p__Firmicutes	c__Clostridia	o__Oscillospirales	CAG-272	g__CAG-841	s__CAG-841	Human
32417	1348959	127651	38	0.2646493	67108	38	1456	127651	67108	70.63	3.96	0	d__Bacteria;	p__Firmicutes	c__Clostridia	o__TANB77	CAG-508	g__CAG-492	s__CAG-492	Human
32421	852805	60510	71	0.2393865	15861	71	926	60510	15861	89.33	0.72	0	d__Bacteria;	p__Firmicutes	c__Bacilli	o__RF39	UBA660	g__CAG-611	s__CAG-611	Human
32431	1274400	31362	218	0.2719044	6515	218	1485	31362	6515	66.55	1.68	0	d__Bacteria;	p__Firmicutes	c__Clostridia	o__TANB77	CAG-508	g__CAG-492	s__CAG-492	Human
32439	2222329	414972	19	0.5625463	259635	19	2125	414972	259635	98.52	0	0	d__Bacteria;	p__Firmicutes	c__Clostridia_A	o__Christensenellales	QAND01			Human
32440	5335057	79924	345	0.4361631	25173	345	4995	79924	25173	76.94	7.58	12.5	d__Bacteria;	p__Firmicutes	c__UBA4882	o__UBA8346	UBA8346	g__UBA8346		Human
32441	3244506	303034	46	0.5431902	102631	46	3110	303034	102631	98.39	1.85	0	d__Bacteria;	p__Firmicutes	c__Clostridia_A	o__Christensenellales	CAG-138	g__UBA7707		Human
32447	1259038	267304	16	0.2768685	237753	16	1283	267304	237753	93.26	2.41	33.33	d__Bacteria;	p__Firmicutes	c__Bacilli	o__RF39	UBA660	g__CAG-417	s__CAG-417	Human
32454	1720478	36489	260	0.6126547	7993	260	1715	36489	7993	59.97	1.75	100	d__Bacteria;	p__Firmicutes	c__Clostridia_A	o__Christensenellales	CAG-74	g__Firm-11	s__Firm-11	Human
29755	2713076	76331	200	0.446440129211272	19576	200	2787	76331	19576	93.96	2.25	0	d__Bacteria;	p__Firmicutes	c__Desulfitobacteriia	o__Desulfitobacteriales				Poultry
29763	2563694	392379	49	0.525151987717723	173374	49	2437	392379	173374	77.95	2.24	0	d__Bacteria;	p__Firmicutes	c__Clostridia_A	o__Christensenellales	SZUA-584	g__SZUA-584		Poultry
29779	4033906	175971	147	0.537878175644152	46541	147	3871	175971	46541	84.76	8.06	75	d__Bacteria;	p__Firmicutes	c__Clostridia_A	o__Christensenellales	SZUA-584	g__SZUA-584		Poultry
29802	4009999	56463	363	0.36741879486753	14127	363	4129	56463	14127	89.91	4.82	28	d__Bacteria;	p__Firmicutes	c__Bacilli	o__Bacillales_B	DSM-18226	g__Cytobacillus		Poultry
29815	2925109	25660	426	0.639024733779151	7916	426	2940	25660	7916	75	3.37	75	d__Bacteria;	p__Firmicutes	c__Clostridia_A	o__Christensenellales	CAG-74	g__JAAYOH01		Poultry
29820	1397440	311998	49	0.55149058277994	56959	49	1292	311998	56959	91.28	0	0	d__Bacteria;	p__Firmicutes	c__Clostridia	o__Saccharofermentanales	DTU023			Poultry
29827	2884516	32434	335	0.563629738923272	10843	335	2785	32434	10843	83.55	1.61	0	d__Bacteria;	p__Firmicutes	c__Clostridia_A	o__Christensenellales	CAG-74			Poultry
29872	4059593	102598	241	0.606407095489622	23453	241	3790	102598	23453	88.17	1.53	66.67	d__Bacteria;	p__Firmicutes	c__Clostridia_A	o__Christensenellales				Poultry
29894	3759607	142626	181	0.514860196823764	29935	181	3533	142626	29935	97.58	0	0	d__Bacteria;	p__Firmicutes	c__Clostridia_A	o__Christensenellales	CAG-74			Poultry
29907	3621561	223534	76	0.543469238817184	73526	76	3496	223534	73526	95.8	2.8	16.67	d__Bacteria;	p__Firmicutes	c__Clostridia_A	o__Christensenellales	SZUA-584			Poultry
29908	6067386	282688	83	0.43453144401889	113486	83	5672	282688	113486	90.68	4.1	0	d__Bacteria;	p__Firmicutes	c__UBA4882	o__UBA8346	UBA8346	g__UBA8346		Poultry
29930	3757808	125700	217	0.543081498575765	28010	217	3624	125700	28010	87.99	5.51	80	d__Bacteria;	p__Firmicutes	c__Clostridia_A	o__Christensenellales	CAG-138			Poultry
29951	2388463	50276	262	0.5853605435797	10799	262	2408	50276	10799	87.33	2.82	25	d__Bacteria;	p__Firmicutes	c__Clostridia_A	o__Christensenellales	CAG-138	g__Phil1		Poultry
29969	1507765	68446	146	0.275042198220545	13699	146	1615	68446	13699	88.76	1.85	66.67	d__Bacteria;	p__Firmicutes	c__Bacilli	o__RF39	UBA660			Poultry
29986	3654177	181608	79	0.438158852184774	92822	79	3487	181608	92822	94.35	2.12	0	d__Bacteria;	p__Firmicutes	c__UBA4882	o__UBA8346	UBA8346	g__JAAYHS01		Poultry
30000	2832050	73460	231	0.506490704613266	18423	231	2788	73460	18423	87.7	2.62	60	d__Bacteria;	p__Firmicutes	c__Clostridia_A	o__Christensenellales	SZUA-584	g__SZUA-584		Poultry
30026	3667917	138647	266	0.524618468738524	20224	266	3359	138647	20224	86.42	3.21	0	d__Bacteria;	p__Firmicutes	c__Clostridia_A	o__Christensenellales	CAG-74			Poultry
30059	3099650	57873	307	0.498541125610956	15152	307	3345	57873	15152	93.67	2.97	16.67	d__Bacteria;	p__Firmicutes	c__Limnochordia	o__DTU010	DTU010	g__UBA5420	s__UBA5420	Poultry
30097	3281456	23014	531	0.608251641954059	6891	531	3250	23014	6891	65.48	2.68	0	d__Bacteria;	p__Firmicutes	c__Clostridia_A	o__Christensenellales	CAG-74	g__JAAYOH01		Poultry
30104	3671361	198551	77	0.625949886159383	77583	77	3325	198551	77583	97.16	2.82	25	d__Bacteria;	p__Firmicutes	c__Clostridia_A	o__Christensenellales	CAG-74	g__JAAYOH01		Poultry
30106	6779701	679365	67	0.512861850397237	183210	67	6112	679365	183210	87.71	3.95	0	d__Bacteria;	p__Firmicutes	c__UBA4882	o__UBA8346	UBA8346			Poultry
30137	4014550	128657	201	0.599510530445505	32806	201	3719	128657	32806	88.82	2.49	75	d__Bacteria;	p__Firmicutes	c__Clostridia_A	o__Christensenellales				Poultry
30152	2594573	48734	329	0.563604878336435	9406	329	2477	48734	9406	75.97	2.45	0	d__Bacteria;	p__Firmicutes	c__Clostridia_A	o__Christensenellales	CAG-74			Poultry
30174	4501382	46259	414	0.366353710927	14459	414	4651	46259	14459	92.89	7.16	12	d__Bacteria;	p__Firmicutes	c__Bacilli	o__Bacillales_B	DSM-18226	g__Cytobacillus		Poultry
30182	3673050	457550	48	0.609991151767605	164149	48	3350	457550	164149	95.51	3.9	16.67	d__Bacteria;	p__Firmicutes	c__Clostridia_A	o__Christensenellales	CAG-74	g__RUG11247		Poultry
30199	2909858	87661	126	0.549796588012199	32315	126	2846	87661	32315	75.48	1.61	66.67	d__Bacteria;	p__Firmicutes	c__Clostridia_A	o__Christensenellales	SZUA-584	g__SZUA-584		Poultry
30222	1556187	93184	90	0.516719391692644	22295	90	1484	93184	22295	93.94	0	0	d__Bacteria;	p__Firmicutes	c__Clostridia_A	o__Christensenellales	CAG-138	g__Phil1	s__Phil1	Poultry
30227	3680586	282162	42	0.551901517856124	133944	42	3467	282162	133944	96.15	0.96	0	d__Bacteria;	p__Firmicutes	c__Clostridia_A	o__Christensenellales				Poultry
30239	1357743	93243	52	0.436022870307562	33374	52	1208	93243	33374	80.42	0	0	d__Bacteria;	p__Firmicutes	c__Clostridia_A	o__Christensenellales	CAG-314			Poultry
30245	3043468	39144	381	0.502732737784659	10239	381	3023	39144	10239	78.92	2.82	40	d__Bacteria;	p__Firmicutes	c__Clostridia_A	o__Christensenellales	CAG-74			Poultry
30249	4142208	332956	233	0.562094902042582	74472	233	3958	332956	74472	96.41	5.97	0	d__Bacteria;	p__Firmicutes	c__Clostridia_A	o__Christensenellales	CAG-74	g__RUG11247		Poultry
30251	3438593	394629	42	0.615388328889171	125728	42	3146	394629	125728	96.32	4.17	0	d__Bacteria;	p__Firmicutes	c__Clostridia_A	o__Christensenellales	CAG-74	g__RUG11247		Poultry
30253	4308840	445476	51	0.576290138413123	148116	51	3728	445476	148116	97.02	1.61	0	d__Bacteria;	p__Firmicutes	c__Clostridia_A	o__Christensenellales	CAG-74			Poultry
30277	2995711	304302	34	0.47701797670069	124734	34	2742	304302	124734	94.07	1.84	0	d__Bacteria;	p__Firmicutes	c__UBA4882	o__UBA10575	UBA10575	g__UBA11021	s__UBA11021	Poultry
30300	1369432	180886	21	0.40917986435252	102497	21	1185	180886	102497	92.08	1.42	0	d__Bacteria;	p__Firmicutes	c__Clostridia	o__Saccharofermentanales	DTU023			Poultry
30322	5118612	383402	59	0.427800349000862	148709	59	4645	383402	148709	99.3	3.5	14.29	d__Bacteria;	p__Firmicutes	c__Clostridia	o__Acetivibrionales	DSM-8532	g__DTU059		Poultry
29111	3739181	351570	42	0.565416597912751	189581	42	3543	351570	189581	97.53	2.02	0	d__Bacteria;	p__Firmicutes	c__Clostridia_A	o__Christensenellales	SZUA-584			Swine
29121	2678932	133133	85	0.596392517615229	58107	85	2374	133133	58107	97.97	0.03	100	d__Bacteria;	p__Firmicutes	c__Clostridia_A	o__Christensenellales	CAG-138	g__UBA7703		Swine
29131	1939711	13870	452	0.628943693158414	4505	452	2118	13870	4505	54.37	0.54	0	d__Bacteria;	p__Firmicutes	c__Clostridia_A	o__Christensenellales	CAG-74	g__JAAYOH01		Swine
29155	2127782	141309	34	0.5679534	103201	34	1970	141309	103201	88.31	0.94	0	d__Bacteria;	p__Firmicutes	c__Clostridia_A	o__Christensenellales	CAG-138	g__UBA7703		Swine
29157	6615082	391824	61	0.4290636	180822	61	6058	391824	180822	95.76	1.98	0	d__Bacteria;	p__Firmicutes	c__UBA4882	o__UBA8346	UBA8346	g__UBA8346		Swine
29170	3565340	356395	41	0.6205265	138399	41	3241	356395	138399	97.98	2.02	0	d__Bacteria;	p__Firmicutes	c__Clostridia_A	o__Christensenellales				Swine
29177	1664690	617867	6	0.4001147	516428	6	1371	617867	516428	91.13	0.03	0	d__Bacteria;	p__Firmicutes	c__Clostridia_A	o__Christensenellales	DTU072	g__CAG-1782		Swine
29179	1123521	20517	187	0.538216	6762	187	1236	20517	6762	68.59	1.75	25	d__Bacteria;	p__Firmicutes	c__Clostridia_A	o__Christensenellales	CAG-138	g__SFEL01	s__SFEL01	Swine
29180	4271434	150655	113	0.5775747	65839	113	3708	150655	65839	95.77	3.81	61.54	d__Bacteria;	p__Firmicutes	c__Clostridia_A	o__Christensenellales	CAG-74			Swine
29221	1963744	377018	185	0.3189708	121533	185	2003	377018	121533	76.78	4.47	0	d__Bacteria;	p__Firmicutes	c__Clostridia	o__TANB77	CAG-465			Swine
29223	1633712	232771	20	0.2666363	133847	20	1568	232771	133847	76.44	2.1	0	d__Bacteria;	p__Firmicutes	c__Clostridia	o__TANB77	CAG-465	g__CAG-465		Swine
29262	2589054	34141	329	0.5951417	9210	329	2606	34141	9210	87.81	1.05	50	d__Bacteria;	p__Firmicutes	c__Clostridia_A	o__Christensenellales	UBA1750			Swine
29287	1595390	337708	7	0.4317985	275874	7	1372	337708	275874	88.28	0	0	d__Bacteria;	p__Firmicutes	c__Clostridia_A	o__Christensenellales	CAG-314			Swine
29309	1762476	176014	90	0.2708332	30661	90	1863	176014	30661	78.07	4.39	100	d__Bacteria;	p__Firmicutes	c__Bacilli	o__RF39	UBA660			Swine
29318	3778316	442193	79	0.6112556	99833	79	3524	442193	99833	97.98	3.9	0	d__Bacteria;	p__Firmicutes	c__Clostridia_A	o__Christensenellales	CAG-74	g__RUG11247		Swine
29333	2892787	41815	331	0.5429757	11724	331	2986	41815	11724	74.69	4.84	85.71	d__Bacteria;	p__Firmicutes	c__Clostridia_A	o__Christensenellales	SZUA-584	g__SZUA-584		Swine
29335	3430923	53579	292	0.5454751	17897	292	3406	53579	17897	95.65	5.83	50	d__Bacteria;	p__Firmicutes	c__Clostridia_A	o__Christensenellales	CAG-138			Swine
29342	1016434	57495	122	0.3031923	12049	122	1123	57495	12049	59.65	0	0	d__Bacteria;	p__Firmicutes	c__Bacilli	o__RF39	UBA660	g__UBA5026	s__UBA5026	Swine
29365	3719419	116493	187	0.5773902	28933	187	3400	116493	28933	97.98	1.88	25	d__Bacteria;	p__Firmicutes	c__Clostridia_A	o__Christensenellales	CAG-74	g__Firm-11		Swine
29372	2577748	34460	381	0.5274387	7645	381	2695	34460	7645	77.94	1.34	80	d__Bacteria;	p__Firmicutes	c__Clostridia_A	o__Christensenellales	CAG-138			Swine
29373	5488897	109542	322	0.5449707	23816	322	4905	109542	23816	84.13	3.21	0	d__Bacteria;	p__Firmicutes	c__UBA4882	o__UBA8346	UBA8346	g__Hydrogenispora		Swine
29378	4391371	136161	118	0.5028434	59379	118	3926	136161	59379	96.53	3.26	28.57	d__Bacteria;	p__Firmicutes	c__Clostridia_A	o__Christensenellales	CAG-74			Swine
29394	1428888	19757	271	0.5953742	5578	271	1537	19757	5578	52.03	0.81	50	d__Bacteria;	p__Firmicutes	c__Clostridia_A	o__Christensenellales	CAG-138	g__Phil1		Swine
29553	3485815	117323	155	0.5422761	34837	155	3349	117323	34837	94.29	1.69	60	d__Bacteria;	p__Firmicutes	c__Clostridia_A	o__Christensenellales	CAG-138			Swine
29559	5171666	287026	107	0.4340965	91605	107	4441	287026	91605	98.25	3.03	0	d__Bacteria;	p__Firmicutes	c__Clostridia	o__Acetivibrionales	DSM-8532	g__DTU059		Swine
29569	1148225	41446	124	0.493729	11947	124	1175	41446	11947	65.65	0	0	d__Bacteria;	p__Firmicutes	c__Clostridia_A	o__Christensenellales	CAG-138	g__SFDB01		Swine
29577	3263780	71326	255	0.6211758	18407	255	3057	71326	18407	93.14	4.44	50	d__Bacteria;	p__Firmicutes	c__Clostridia_A	o__Christensenellales	CAG-74	g__JAAYOH01		Swine
29621	3947502	431970	53	0.5414627	159057	53	3743	431970	159057	89.04	3.73	12.5	d__Bacteria;	p__Firmicutes	c__Clostridia_A	o__Christensenellales	SZUA-584			Swine
29626	2748566	54254	367	0.4817789	9787	367	2912	54254	9787	89.88	0.4	0	d__Bacteria;	p__Firmicutes	c__Clostridia_A	o__Christensenellales	CAG-138	g__UBA7707		Swine
29633	1699868	155273	71	0.5179049	41605	71	1608	155273	41605	97.58	0	0	d__Bacteria;	p__Firmicutes	c__Clostridia_A	o__Christensenellales	CAG-138	g__Phil1	s__Phil1	Swine
29646	5365869	46222	571	0.473812	11795	571	4778	46222	11795	86.71	7.69	55	d__Bacteria;	p__Firmicutes	c__Clostridia	o__Acetivibrionales	DSM-8532			Swine
29653	3709297	287229	89	0.4378905	80268	89	3469	287229	80268	94.92	2.12	0	d__Bacteria;	p__Firmicutes	c__UBA4882	o__UBA8346	UBA8346	g__JAAYHS01		Swine
29675	3363796	91237	201	0.5514505	23563	201	3228	91237	23563	95.97	3.23	25	d__Bacteria;	p__Firmicutes	c__Clostridia_A	o__Christensenellales	CAG-138			Swine
29693	4243017	78144	231	0.5606973	29513	231	3919	78144	29513	96.52	1.75	33.33	d__Bacteria;	p__Firmicutes	c__Clostridia_A	o__Christensenellales	CAG-74			Swine
29695	1479650	86312	99	0.2707228	19555	99	1483	86312	19555	72.81	3.51	100	d__Bacteria;	p__Firmicutes	c__Bacilli	o__RF39	UBA660			Swine
29716	1377352	38020	162	0.5155429	10835	162	1398	38020	10835	85.84	0.7	100	d__Bacteria;	p__Firmicutes	c__Clostridia_A	o__Christensenellales	CAG-138	g__SFDB01	s__SFDB01	Swine
29726	3983377	33960	571	0.5650698	8128	571	3867	33960	8128	84	2.4	33.33	d__Bacteria;	p__Firmicutes	c__Clostridia_A	o__Christensenellales	CAG-74			Swine
29733	3084516	77208	189	0.4787046	25139	189	3078	77208	25139	92.31	3.67	83.33	d__Bacteria;	p__Firmicutes	c__Clostridia_A	o__Christensenellales	SZUA-584	g__SZUA-584		Swine
29288	1634089	17258	339	0.5728684	4844	339	1667	17258	4844	56.35	0	0	d__Bacteria;	p__Firmicutes	c__Clostridia	o__Acetivibrionales	DSM-8532			Swine
29618	3213260	96330	241	0.6044024	21050	241	2766	96330	21050	92.84	2.8	25	d__Bacteria;	p__Firmicutes	c__Clostridia	o__Acetivibrionales	DSM-8532			Swine

## Sheet: Table S5
Family	Sporulation_related_articles_UptoFive	Sporulation_evidence
Cellulosilyticaceae	DOI: https://doi.org/10.1002/9781118960608.gbm01382	yes
Cellulosilyticaceae	DOI: https://doi.org/10.1128/jb.00239-11	yes
Christensenellaceae	DOI: https://doi.org/10.1038/s41598-021-90885-1	no
Christensenellaceae	DOI: 10.1099/ijsem.0.004774	no
Christensenellaceae	DOI: https://doi.org/10.3390/foods12132485	no
Clostridiaceae	DOI: https://doi.org/10.1111/j.1462-2920.2012.02841.x	yes
Clostridiaceae	DOI: https://doi.org/10.1016/j.biochi.2015.07.023	yes
Clostridiaceae	DOI: https://doi.org/10.1038/s41598-020-71883-1	yes
Desulfallaceae	DOI: https://doi.org/10.1002/9781118960608.gbm01772	yes
Desulfitobacteriaceae	DOI: https://doi.org/10.1016/S0014-5793(98)01114-4	yes
Desulfitobacteriaceae	DOI: https://doi.org/10.1111/j.1574-6976.2006.00029.x	yes
Desulfitobacteriaceae	DOI: https://doi.org/10.1186/1471-2180-12-21	yes
Heliobacteriaceae	DOI: https://doi.org/10.1111/j.1574-6968.2001.tb10673.x	yes
Heliobacteriaceae	DOI: https://doi.org/10.3390/microorganisms10050869	yes
Peptococcaceae	DOI: https://doi.org/10.1007/s00792-010-0309-4	yes
Peptococcaceae	DOI: https://doi.org/10.1111/j.1462-2920.2012.02841.x	yes
Peptococcaceae	DOI: 10.1016/j.cub.2010.06.031	yes
Peptococcaceae	DOI: https://doi.org/10.1002/9781118960608.gbm01770	yes
Proteinivoraceae	DOI: https://doi.org/10.1007/s00792-013-0557-1	yes
Proteinivoraceae	DOI: https://doi.org/10.1134/S0026261720030157	yes
Proteinivoraceae	DOI: https://doi.org/10.1099/ijsem.0.004810	yes
Symbiobacteriaceae	DOI: https://doi.org/10.1111/1462-2920.14056	yes
Symbiobacteriaceae	DOI: https://doi.org/10.1099/ijs.0.063750-0	yes
Syntrophomonadaceae (Syntrophomonas wolfei. Syntrophothermus lipocalidus)	DOI: https://doi.org/10.1099/00207713-43-2-278	no
Syntrophomonadaceae (Syntrophomonas wolfei, Syntrophothermus lipocalidus)	DOI: 10.4056/sigs.1233249	no
Oscillospiraceae	DOI: https://doi.org/10.1099/ijsem.0.004789	yes
Oscillospiraceae	DOI: https://doi.org/10.1099/ijsem.0.004283	yes
Oscillospiraceae	DOI: https://doi.org/10.1016/j.anaerobe.2023.102752	yes
Oscillospiraceae	DOI: 10.1111/1462-2920.14000	yes
Oscillospiraceae	DOI: https://doi.org/10.1016/j.enzmictec.2022.110152	yes
Lachnospiraceae	DOI: https://doi.org/10.1093/gbe/evu050	yes
Lachnospiraceae	DOI: https://doi.org/10.1186/s13059-021-02428-6	yes
Lachnospiraceae	DOI: https://doi.org/10.1038/nature17645	yes
Lachnospiraceae	DOI: https://doi.org/10.1080/19490976.2020.1863134	yes
Vallitaleaceae	DOI: https://doi.org/10.1099/ijs.0.055756-0	yes
Vallitaleaceae (Petrocella)	DOI: https://doi.org/10.3389/fmicb.2019.01497	no
Peptostreptococcaceae	DOI: http://dx.doi.org/10.15517/rbt.v69i2.42255	yes
Peptostreptococcaceae	DOI: https://doi.org/10.1016/j.biochi.2015.07.023	yes
Peptostreptococcaceae	DOI: https://doi.org/10.1128/msphere.00211	yes
Peptostreptococcaceae (Filifactor)	DOI: https://doi.org/10.1016/j.idnow.2021.08.001	no
Eubacteriaceae	DOI: https://doi.org/10.1099/ijsem.0.004361	no
Eubacteriaceae	DOI: https://doi.org/10.1002/9781118960608.gbm00626	no
Eubacteriaceae	DOI: https://doi.org/10.1099/00207713-49-4-1725	no
Eubacteriaceae	DOI: https://doi.org/10.1099/0022-1317-50-11-947	no
Eubacteriaceae	DOI: https://doi.org/10.1080/19490976.2020.1802866	no
Alicyclobacillaceae	DOI: https://doi.org/10.1046/j.1472-765X.1997.00194.x	yes
Alicyclobacillaceae	DOI: https://doi.org/10.1046/j.1472-765X.1997.00194.x	yes
Alicyclobacillaceae	DOI: https://doi.org/10.1099/ijsem.0.005827	yes
Alicyclobacillaceae	DOI: https://doi.org/10.1002/9781118960608.gbm01603	yes
Bacillaceae	DOI: https://doi.org/10.1128/9781555819323.ch3	yes
Bacillaceae	DOI: https://doi.org/10.1111/j.1462-2920.2012.02841.x	yes
Listeriaceae	DOI: https://doi.org/10.1099/ijsem.0.004494	no
Listeriaceae	DOI: https://doi.org/10.1016/S0022-2836(03)00205-5	no
Listeriaceae	DOI: https://doi.org/10.1016/j.jbiotec.2006.03.047	no
Paenibacillaceae	DOI: https://doi.org/10.1038/srep31341	yes
Paenibacillaceae	DOI: https://doi.org/10.1002/9781118960608.gbm00551	yes
Paenibacillaceae	DOI: https://doi.org/10.1016/j.resmic.2016.05.002	yes
Planococcaceae	DOI: https://doi.org/10.1128/jb.00079-22	no
Planococcaceae	DOI: https://doi.org/10.1099/ijs.0.023184-0	no
Planococcaceae	DOI: https://doi.org/10.1002/9781118960608.gbm00561	no
Sporolactobacillaceae	DOI: https://doi.org/10.1099/ijs.0.002048-0	yes
Sporolactobacillaceae	DOI: https://doi.org/10.1016/0168-1605(88)90009-8	yes
Staphylococcaceae	DOI: https://doi.org/10.1016/j.dyepig.2020.108876	no
Staphylococcaceae	DOI: https://doi.org/10.1111/j.1462-2920.2012.02841.x	no
Thermoactinomycetaceae	DOI: 10.18502/ijm.v15i1.11920	yes
Thermoactinomycetaceae	DOI: https://doi.org/10.1099/ijs.0.65194-0	yes
Thermoactinomycetaceae	DOI: https://doi.org/10.1099/ijsem.0.003425	yes
Selenomonadaceae	DOI: https://doi.org/10.1002/cbic.202200431	no
Sporomusaceae	DOI: https://doi.org/10.1099/ijs.0.000347	yes
Sporomusaceae	DOI: https://doi.org/10.1002/cbic.202200431	yes
Sporomusaceae	DOI: https://doi.org/10.1111/1462-2920.12173	yes

## Sheet: Table S6
MAG_ID	Host	Qty_of_sporulation_genes
30341	Cattle	81
30346	Cattle	82
30362	Cattle	75
30364	Cattle	56
30367	Cattle	53
30765	Cattle	91
30792	Cattle	69
30801	Cattle	69
30821	Cattle	85
30827	Cattle	75
30842	Cattle	90
30845	Cattle	87
30846	Cattle	72
30851	Cattle	105
30896	Cattle	95
30901	Cattle	76
30909	Cattle	79
30917	Cattle	60
30966	Cattle	61
30967	Cattle	81
30984	Cattle	91
30987	Cattle	85
30996	Cattle	91
31015	Cattle	71
31022	Cattle	60
31035	Cattle	57
31073	Cattle	67
31075	Cattle	76
31098	Cattle	66
31106	Cattle	37
31117	Cattle	80
31125	Cattle	79
31128	Cattle	86
31136	Cattle	84
31140	Cattle	53
31150	Cattle	79
31153	Cattle	78
31157	Cattle	83
31166	Cattle	72
31167	Cattle	93
31169	Cattle	97
31185	Cattle	55
31186	Cattle	84
31193	Cattle	87
31199	Cattle	69
31214	Cattle	40
31215	Cattle	68
31217	Cattle	32
31220	Cattle	57
31224	Cattle	81
31230	Cattle	92
31232	Cattle	86
31236	Cattle	69
31253	Cattle	60
31258	Cattle	89
31280	Cattle	61
31285	Cattle	80
31290	Cattle	89
31291	Cattle	87
31298	Cattle	80
31299	Cattle	61
31302	Cattle	79
31319	Cattle	35
31338	Cattle	91
31340	Cattle	74
31356	Cattle	65
29755	Poultry	81
29763	Poultry	65
29779	Poultry	88
29802	Poultry	131
29815	Poultry	66
29820	Poultry	22
29827	Poultry	78
29872	Poultry	76
29894	Poultry	98
29907	Poultry	95
29908	Poultry	97
29930	Poultry	94
29951	Poultry	72
29969	Poultry	73
29986	Poultry	91
30000	Poultry	92
30026	Poultry	80
30059	Poultry	85
30097	Poultry	61
30104	Poultry	81
30106	Poultry	97
30137	Poultry	78
30152	Poultry	77
30174	Poultry	132
30182	Poultry	82
30199	Poultry	77
30222	Poultry	69
30227	Poultry	88
30239	Poultry	54
30245	Poultry	81
30249	Poultry	82
30251	Poultry	78
30253	Poultry	82
30277	Poultry	78
30300	Poultry	24
30322	Poultry	97
31381	Human	58
31389	Human	72
31397	Human	61
31414	Human	60
31508	Human	63
31516	Human	73
31523	Human	73
31549	Human	62
31610	Human	52
31821	Human	47
31835	Human	77
31845	Human	83
31847	Human	100
31854	Human	79
31881	Human	62
31882	Human	78
31884	Human	47
31887	Human	83
31907	Human	77
31916	Human	60
31926	Human	62
31943	Human	58
31952	Human	49
31960	Human	21
31970	Human	62
31971	Human	86
32002	Human	70
32012	Human	72
32023	Human	86
32033	Human	74
32044	Human	56
32057	Human	58
32061	Human	99
32067	Human	50
32070	Human	137
32072	Human	58
32076	Human	67
32077	Human	56
32082	Human	91
32098	Human	90
32103	Human	77
32104	Human	50
32105	Human	67
32125	Human	54
32132	Human	49
32136	Human	105
32156	Human	73
32158	Human	87
32159	Human	53
32160	Human	75
32165	Human	78
32173	Human	82
32176	Human	42
32181	Human	57
32185	Human	63
32198	Human	93
32202	Human	68
32207	Human	48
32209	Human	89
32211	Human	57
32220	Human	41
32229	Human	42
32233	Human	57
32234	Human	68
32243	Human	73
32253	Human	89
32257	Human	55
32364	Human	79
32369	Human	34
32370	Human	66
32374	Human	49
32387	Human	66
32396	Human	41
32404	Human	76
32411	Human	65
32417	Human	94
32421	Human	55
32431	Human	79
32439	Human	93
32440	Human	69
32441	Human	82
32447	Human	69
32454	Human	50
29111	Swine	97
29121	Swine	35
29131	Swine	42
29155	Swine	28
29157	Swine	101
29170	Swine	88
29177	Swine	59
29179	Swine	61
29180	Swine	86
29221	Swine	84
29223	Swine	78
29262	Swine	70
29287	Swine	56
29288	Swine	18
29309	Swine	70
29318	Swine	84
29333	Swine	72
29335	Swine	89
29342	Swine	59
29365	Swine	80
29372	Swine	74
29373	Swine	94
29378	Swine	94
29394	Swine	45
29553	Swine	91
29559	Swine	96
29569	Swine	49
29577	Swine	78
29618	Swine	32
29621	Swine	83
29626	Swine	74
29633	Swine	73
29646	Swine	80
29653	Swine	91
29675	Swine	82
29693	Swine	90
29695	Swine	69
29716	Swine	65
29726	Swine	79
29733	Swine	92

## Sheet: Table S7
TREE_ID	Sporulation_regulatory_steps	Qty_of_genes	Proportion_gene_presence	Host	MAG_quality	Class
swine.bin.549.UBA660	Engulfment	5	33	Swine	Medium	Bacilli
swine.bin.549.UBA660	SigF regulon	4	21	Swine	Medium	Bacilli
swine.bin.549.UBA660	SOAC	14	44	Swine	Medium	Bacilli
swine.bin.549.UBA660	Spore coat	4	27	Swine	Medium	Bacilli
swine.bin.549.UBA660	SigK regulon	2	33	Swine	Medium	Bacilli
swine.bin.549.UBA660	Spore cortex	6	60	Swine	Medium	Bacilli
swine.bin.549.UBA660	Germination	3	25	Swine	Medium	Bacilli
swine.bin.549.UBA660	SigG regulon	5	29	Swine	Medium	Bacilli
swine.bin.549.UBA660	SigE regulon	12	50	Swine	Medium	Bacilli
swine.bin.549.UBA660	Spo0A regulon	6	60	Swine	Medium	Bacilli
swine.bin.162.UBA660	Engulfment	5	33	Swine	Medium	Bacilli
swine.bin.162.UBA660	Germination	4	33	Swine	Medium	Bacilli
swine.bin.162.UBA660	SOAC	15	47	Swine	Medium	Bacilli
swine.bin.162.UBA660	SigE regulon	12	50	Swine	Medium	Bacilli
swine.bin.162.UBA660	SigK regulon	2	33	Swine	Medium	Bacilli
swine.bin.162.UBA660	SigF regulon	4	21	Swine	Medium	Bacilli
swine.bin.162.UBA660	Spo0A regulon	7	70	Swine	Medium	Bacilli
swine.bin.162.UBA660	Spore coat	5	33	Swine	Medium	Bacilli
swine.bin.162.UBA660	Spore cortex	5	50	Swine	Medium	Bacilli
swine.bin.162.UBA660	SigG regulon	5	29	Swine	Medium	Bacilli
poultry.bin.908.DSM-18226	SigE regulon	17	71	Poultry	Medium	Bacilli
poultry.bin.908.DSM-18226	Germination	7	58	Poultry	Medium	Bacilli
poultry.bin.908.DSM-18226	SigG regulon	11	65	Poultry	Medium	Bacilli
poultry.bin.908.DSM-18226	Engulfment	14	93	Poultry	Medium	Bacilli
poultry.bin.908.DSM-18226	SigF regulon	9	47	Poultry	Medium	Bacilli
poultry.bin.908.DSM-18226	Spore cortex	9	90	Poultry	Medium	Bacilli
poultry.bin.908.DSM-18226	SOAC	26	81	Poultry	Medium	Bacilli
poultry.bin.908.DSM-18226	Spore coat	9	60	Poultry	Medium	Bacilli
poultry.bin.908.DSM-18226	SigK regulon	3	50	Poultry	Medium	Bacilli
poultry.bin.908.DSM-18226	Spo0A regulon	8	80	Poultry	Medium	Bacilli
poultry.bin.648.UBA660	SigF regulon	4	21	Poultry	Medium	Bacilli
poultry.bin.648.UBA660	SigG regulon	5	29	Poultry	Medium	Bacilli
poultry.bin.648.UBA660	SigE regulon	13	54	Poultry	Medium	Bacilli
poultry.bin.648.UBA660	Engulfment	6	40	Poultry	Medium	Bacilli
poultry.bin.648.UBA660	Germination	3	25	Poultry	Medium	Bacilli
poultry.bin.648.UBA660	Spo0A regulon	7	70	Poultry	Medium	Bacilli
poultry.bin.648.UBA660	SOAC	18	56	Poultry	Medium	Bacilli
poultry.bin.648.UBA660	SigK regulon	2	33	Poultry	Medium	Bacilli
poultry.bin.648.UBA660	Spore cortex	5	50	Poultry	Medium	Bacilli
poultry.bin.648.UBA660	Spore coat	5	33	Poultry	Medium	Bacilli
cattle.bin.651.UBA660	SigK regulon	2	33	Cattle	Medium	Bacilli
cattle.bin.651.UBA660	Germination	4	33	Cattle	Medium	Bacilli
cattle.bin.651.UBA660	SigE regulon	12	50	Cattle	Medium	Bacilli
cattle.bin.651.UBA660	SigF regulon	5	26	Cattle	Medium	Bacilli
cattle.bin.651.UBA660	Spo0A regulon	7	70	Cattle	Medium	Bacilli
cattle.bin.651.UBA660	SigG regulon	5	29	Cattle	Medium	Bacilli
cattle.bin.651.UBA660	Spore coat	6	40	Cattle	Medium	Bacilli
cattle.bin.651.UBA660	Engulfment	6	40	Cattle	Medium	Bacilli
cattle.bin.651.UBA660	Spore cortex	7	70	Cattle	Medium	Bacilli
cattle.bin.651.UBA660	SOAC	18	56	Cattle	Medium	Bacilli
cattle.bin.1024.UBA660	SigF regulon	3	16	Cattle	Medium	Bacilli
cattle.bin.1024.UBA660	Spore coat	3	20	Cattle	Medium	Bacilli
cattle.bin.1024.UBA660	SigK regulon	2	33	Cattle	Medium	Bacilli
cattle.bin.1024.UBA660	Spore cortex	4	40	Cattle	Medium	Bacilli
cattle.bin.1024.UBA660	Germination	4	33	Cattle	Medium	Bacilli
cattle.bin.1024.UBA660	SigG regulon	3	18	Cattle	Medium	Bacilli
cattle.bin.1024.UBA660	SigE regulon	13	54	Cattle	Medium	Bacilli
cattle.bin.1024.UBA660	Engulfment	6	40	Cattle	Medium	Bacilli
cattle.bin.1024.UBA660	Spo0A regulon	5	50	Cattle	Medium	Bacilli
cattle.bin.1024.UBA660	SOAC	18	56	Cattle	Medium	Bacilli
poultry.bin.346.DSM-18226	Engulfment	14	93	Poultry	High	Bacilli
poultry.bin.346.DSM-18226	SigF regulon	10	53	Poultry	High	Bacilli
poultry.bin.346.DSM-18226	SigE regulon	17	71	Poultry	High	Bacilli
poultry.bin.346.DSM-18226	Germination	6	50	Poultry	High	Bacilli
poultry.bin.346.DSM-18226	SigG regulon	9	53	Poultry	High	Bacilli
poultry.bin.346.DSM-18226	Spore coat	11	73	Poultry	High	Bacilli
poultry.bin.346.DSM-18226	Spo0A regulon	6	60	Poultry	High	Bacilli
poultry.bin.346.DSM-18226	SigK regulon	3	50	Poultry	High	Bacilli
poultry.bin.346.DSM-18226	Spore cortex	9	90	Poultry	High	Bacilli
poultry.bin.346.DSM-18226	SOAC	28	88	Poultry	High	Bacilli
cattle.bin.997.UBA660	Engulfment	6	40	Cattle	High	Bacilli
cattle.bin.997.UBA660	SigF regulon	5	26	Cattle	High	Bacilli
cattle.bin.997.UBA660	Germination	5	42	Cattle	High	Bacilli
cattle.bin.997.UBA660	SigG regulon	4	24	Cattle	High	Bacilli
cattle.bin.997.UBA660	Spore coat	6	40	Cattle	High	Bacilli
cattle.bin.997.UBA660	SigE regulon	13	54	Cattle	High	Bacilli
cattle.bin.997.UBA660	SigK regulon	2	33	Cattle	High	Bacilli
cattle.bin.997.UBA660	Spore cortex	6	60	Cattle	High	Bacilli
cattle.bin.997.UBA660	Spo0A regulon	6	60	Cattle	High	Bacilli
cattle.bin.997.UBA660	SOAC	19	59	Cattle	High	Bacilli
human.bin.478.DSM-1321	Engulfment	14	93	Human	High	Bacilli
human.bin.478.DSM-1321	Germination	7	58	Human	High	Bacilli
human.bin.478.DSM-1321	SigG regulon	11	65	Human	High	Bacilli
human.bin.478.DSM-1321	SigF regulon	11	58	Human	High	Bacilli
human.bin.478.DSM-1321	SigE regulon	20	83	Human	High	Bacilli
human.bin.478.DSM-1321	SigK regulon	2	33	Human	High	Bacilli
human.bin.478.DSM-1321	Spore cortex	8	80	Human	High	Bacilli
human.bin.478.DSM-1321	Spore coat	12	80	Human	High	Bacilli
human.bin.478.DSM-1321	Spo0A regulon	8	80	Human	High	Bacilli
human.bin.478.DSM-1321	SOAC	26	81	Human	High	Bacilli
swine.bin.234.DSM-8532	Engulfment	8	53	Swine	Medium	Clostridia
swine.bin.234.DSM-8532	Spore cortex	6	60	Swine	Medium	Clostridia
swine.bin.234.DSM-8532	SigF regulon	3	16	Swine	Medium	Clostridia
swine.bin.234.DSM-8532	SigG regulon	5	29	Swine	Medium	Clostridia
swine.bin.234.DSM-8532	Spo0A regulon	7	70	Swine	Medium	Clostridia
swine.bin.234.DSM-8532	Germination	4	33	Swine	Medium	Clostridia
swine.bin.234.DSM-8532	SOAC	21	66	Swine	Medium	Clostridia
swine.bin.234.DSM-8532	SigK regulon	2	33	Swine	Medium	Clostridia
swine.bin.234.DSM-8532	Spore coat	2	13	Swine	Medium	Clostridia
swine.bin.234.DSM-8532	SigE regulon	12	50	Swine	Medium	Clostridia
cattle.bin.1137.DSM-8532	SigF regulon	5	26	Cattle	Medium	Clostridia
cattle.bin.1137.DSM-8532	SigE regulon	10	42	Cattle	Medium	Clostridia
cattle.bin.1137.DSM-8532	SigG regulon	5	29	Cattle	Medium	Clostridia
cattle.bin.1137.DSM-8532	SigK regulon	2	33	Cattle	Medium	Clostridia
cattle.bin.1137.DSM-8532	Engulfment	11	73	Cattle	Medium	Clostridia
cattle.bin.1137.DSM-8532	Spore cortex	6	60	Cattle	Medium	Clostridia
cattle.bin.1137.DSM-8532	SOAC	17	53	Cattle	Medium	Clostridia
cattle.bin.1137.DSM-8532	Spo0A regulon	7	70	Cattle	Medium	Clostridia
cattle.bin.1137.DSM-8532	Germination	4	33	Cattle	Medium	Clostridia
cattle.bin.1137.DSM-8532	Spore coat	4	27	Cattle	Medium	Clostridia
human.bin.909.DSM-8532	SigF regulon	3	16	Human	Medium	Clostridia
human.bin.909.DSM-8532	Spore cortex	5	50	Human	Medium	Clostridia
human.bin.909.DSM-8532	SOAC	18	56	Human	Medium	Clostridia
human.bin.909.DSM-8532	SigG regulon	5	29	Human	Medium	Clostridia
human.bin.909.DSM-8532	Spore coat	5	33	Human	Medium	Clostridia
human.bin.909.DSM-8532	SigE regulon	8	33	Human	Medium	Clostridia
human.bin.909.DSM-8532	SigK regulon	2	33	Human	Medium	Clostridia
human.bin.909.DSM-8532	Engulfment	8	53	Human	Medium	Clostridia
human.bin.909.DSM-8532	Germination	3	25	Human	Medium	Clostridia
human.bin.909.DSM-8532	Spo0A regulon	6	60	Human	Medium	Clostridia
human.bin.703.CAG-917	SigE regulon	10	42	Human	Medium	Clostridia
human.bin.703.CAG-917	Spore cortex	6	60	Human	Medium	Clostridia
human.bin.703.CAG-917	SigF regulon	4	21	Human	Medium	Clostridia
human.bin.703.CAG-917	Engulfment	7	47	Human	Medium	Clostridia
human.bin.703.CAG-917	Germination	3	25	Human	Medium	Clostridia
human.bin.703.CAG-917	SOAC	15	47	Human	Medium	Clostridia
human.bin.703.CAG-917	SigG regulon	3	18	Human	Medium	Clostridia
human.bin.703.CAG-917	SigK regulon	2	33	Human	Medium	Clostridia
human.bin.703.CAG-917	Spore coat	1	7	Human	Medium	Clostridia
human.bin.703.CAG-917	Spo0A regulon	6	60	Human	Medium	Clostridia
human.bin.582.CAG-274	Spore coat	5	33	Human	Medium	Clostridia
human.bin.582.CAG-274	SigE regulon	8	33	Human	Medium	Clostridia
human.bin.582.CAG-274	SigG regulon	5	29	Human	Medium	Clostridia
human.bin.582.CAG-274	Engulfment	11	73	Human	Medium	Clostridia
human.bin.582.CAG-274	Spore cortex	5	50	Human	Medium	Clostridia
human.bin.582.CAG-274	SigF regulon	1	5	Human	Medium	Clostridia
human.bin.582.CAG-274	SigK regulon	2	33	Human	Medium	Clostridia
human.bin.582.CAG-274	Spo0A regulon	4	40	Human	Medium	Clostridia
human.bin.582.CAG-274	Germination	4	33	Human	Medium	Clostridia
human.bin.582.CAG-274	SOAC	16	50	Human	Medium	Clostridia
swine.bin.729.DTU072	Engulfment	8	53	Swine	High	Clostridia
swine.bin.729.DTU072	SigK regulon	2	33	Swine	High	Clostridia
swine.bin.729.DTU072	SigG regulon	4	24	Swine	High	Clostridia
swine.bin.729.DTU072	SigE regulon	9	38	Swine	High	Clostridia
swine.bin.729.DTU072	Spore coat	1	7	Swine	High	Clostridia
swine.bin.729.DTU072	Spo0A regulon	6	60	Swine	High	Clostridia
swine.bin.729.DTU072	SOAC	13	41	Swine	High	Clostridia
swine.bin.729.DTU072	Germination	4	33	Swine	High	Clostridia
swine.bin.729.DTU072	SigF regulon	5	26	Swine	High	Clostridia
swine.bin.729.DTU072	Spore cortex	6	60	Swine	High	Clostridia
swine.bin.377.DSM-8532	SigK regulon	2	33	Swine	High	Clostridia
swine.bin.377.DSM-8532	Spore coat	7	47	Swine	High	Clostridia
swine.bin.377.DSM-8532	Spo0A regulon	8	80	Swine	High	Clostridia
swine.bin.377.DSM-8532	Spore cortex	7	70	Swine	High	Clostridia
swine.bin.377.DSM-8532	Engulfment	9	60	Swine	High	Clostridia
swine.bin.377.DSM-8532	SigG regulon	7	41	Swine	High	Clostridia
swine.bin.377.DSM-8532	SigE regulon	11	46	Swine	High	Clostridia
swine.bin.377.DSM-8532	Germination	5	42	Swine	High	Clostridia
swine.bin.377.DSM-8532	SOAC	22	69	Swine	High	Clostridia
swine.bin.377.DSM-8532	SigF regulon	4	21	Swine	High	Clostridia
poultry.bin.1001.DSM-8532	Engulfment	9	60	Poultry	High	Clostridia
poultry.bin.1001.DSM-8532	Spore coat	6	40	Poultry	High	Clostridia
poultry.bin.1001.DSM-8532	SigK regulon	2	33	Poultry	High	Clostridia
poultry.bin.1001.DSM-8532	SigE regulon	12	50	Poultry	High	Clostridia
poultry.bin.1001.DSM-8532	Germination	5	42	Poultry	High	Clostridia
poultry.bin.1001.DSM-8532	Spo0A regulon	8	80	Poultry	High	Clostridia
poultry.bin.1001.DSM-8532	SigF regulon	5	26	Poultry	High	Clostridia
poultry.bin.1001.DSM-8532	Spore cortex	7	70	Poultry	High	Clostridia
poultry.bin.1001.DSM-8532	SigG regulon	7	41	Poultry	High	Clostridia
poultry.bin.1001.DSM-8532	SOAC	22	69	Poultry	High	Clostridia
cattle.bin.195.DSM-8532	Spore cortex	7	70	Cattle	High	Clostridia
cattle.bin.195.DSM-8532	Engulfment	9	60	Cattle	High	Clostridia
cattle.bin.195.DSM-8532	SigE regulon	11	46	Cattle	High	Clostridia
cattle.bin.195.DSM-8532	Spore coat	7	47	Cattle	High	Clostridia
cattle.bin.195.DSM-8532	SigK regulon	2	33	Cattle	High	Clostridia
cattle.bin.195.DSM-8532	SOAC	22	69	Cattle	High	Clostridia
cattle.bin.195.DSM-8532	Germination	5	42	Cattle	High	Clostridia
cattle.bin.195.DSM-8532	Spo0A regulon	8	80	Cattle	High	Clostridia
cattle.bin.195.DSM-8532	SigF regulon	5	26	Cattle	High	Clostridia
cattle.bin.195.DSM-8532	SigG regulon	7	41	Cattle	High	Clostridia
cattle.bin.1281.DSM-8532	SigK regulon	2	33	Cattle	High	Clostridia
cattle.bin.1281.DSM-8532	Spo0A regulon	8	80	Cattle	High	Clostridia
cattle.bin.1281.DSM-8532	SigF regulon	5	26	Cattle	High	Clostridia
cattle.bin.1281.DSM-8532	Spore cortex	7	70	Cattle	High	Clostridia
cattle.bin.1281.DSM-8532	Engulfment	9	60	Cattle	High	Clostridia
cattle.bin.1281.DSM-8532	SigG regulon	6	35	Cattle	High	Clostridia
cattle.bin.1281.DSM-8532	SigE regulon	8	33	Cattle	High	Clostridia
cattle.bin.1281.DSM-8532	Spore coat	6	40	Cattle	High	Clostridia
cattle.bin.1281.DSM-8532	SOAC	21	66	Cattle	High	Clostridia
cattle.bin.1281.DSM-8532	Germination	4	33	Cattle	High	Clostridia
cattle.bin.1146.DSM-8532	Engulfment	9	60	Cattle	High	Clostridia
cattle.bin.1146.DSM-8532	SigK regulon	2	33	Cattle	High	Clostridia
cattle.bin.1146.DSM-8532	Germination	4	33	Cattle	High	Clostridia
cattle.bin.1146.DSM-8532	Spo0A regulon	8	80	Cattle	High	Clostridia
cattle.bin.1146.DSM-8532	SigF regulon	5	26	Cattle	High	Clostridia
cattle.bin.1146.DSM-8532	Spore cortex	7	70	Cattle	High	Clostridia
cattle.bin.1146.DSM-8532	Spore coat	5	33	Cattle	High	Clostridia
cattle.bin.1146.DSM-8532	SigG regulon	5	29	Cattle	High	Clostridia
cattle.bin.1146.DSM-8532	SigE regulon	11	46	Cattle	High	Clostridia
cattle.bin.1146.DSM-8532	SOAC	22	69	Cattle	High	Clostridia
human.bin.773.UMGS1883	Spo0A regulon	8	80	Human	High	Clostridia
human.bin.773.UMGS1883	Engulfment	10	67	Human	High	Clostridia
human.bin.773.UMGS1883	Spore cortex	6	60	Human	High	Clostridia
human.bin.773.UMGS1883	Spore coat	5	33	Human	High	Clostridia
human.bin.773.UMGS1883	SigK regulon	2	33	Human	High	Clostridia
human.bin.773.UMGS1883	SOAC	18	56	Human	High	Clostridia
human.bin.773.UMGS1883	Germination	3	25	Human	High	Clostridia
human.bin.773.UMGS1883	SigF regulon	5	26	Human	High	Clostridia
human.bin.773.UMGS1883	SigE regulon	10	42	Human	High	Clostridia
human.bin.773.UMGS1883	SigG regulon	5	29	Human	High	Clostridia
human.bin.341.UBA1381	Germination	3	25	Human	High	Clostridia
human.bin.341.UBA1381	Spo0A regulon	7	70	Human	High	Clostridia
human.bin.341.UBA1381	Spore cortex	7	70	Human	High	Clostridia
human.bin.341.UBA1381	Engulfment	10	67	Human	High	Clostridia
human.bin.341.UBA1381	SigF regulon	5	26	Human	High	Clostridia
human.bin.341.UBA1381	SigE regulon	10	42	Human	High	Clostridia
human.bin.341.UBA1381	Spore coat	4	27	Human	High	Clostridia
human.bin.341.UBA1381	SigK regulon	2	33	Human	High	Clostridia
human.bin.341.UBA1381	SigG regulon	3	18	Human	High	Clostridia
human.bin.341.UBA1381	SOAC	16	50	Human	High	Clostridia

## Sheet: Table S8
Sporulation_regulatory_steps	Proportion_median_sporulation_genes_presence	MAGs_quality	Class
SOAC	56	Medium	Bacilli
Spo0A regulon	70	Medium	Bacilli
Engulfment	40	Medium	Bacilli
SigF regulon	21	Medium	Bacilli
SigG regulon	29	Medium	Bacilli
SigE regulon	52	Medium	Bacilli
SigK regulon	33	Medium	Bacilli
Spore cortex	55	Medium	Bacilli
Spore coat	33	Medium	Bacilli
Germination	33	Medium	Bacilli
SOAC	81	High	Bacilli
Spo0A regulon	60	High	Bacilli
Engulfment	93	High	Bacilli
SigF regulon	53	High	Bacilli
SigG regulon	53	High	Bacilli
SigE regulon	71	High	Bacilli
SigK regulon	33	High	Bacilli
Spore cortex	80	High	Bacilli
Spore coat	73	High	Bacilli
Germination	50	High	Bacilli
SOAC	53	Medium	Clostridia
Spo0A regulon	60	Medium	Clostridia
Engulfment	53	Medium	Clostridia
SigF regulon	16	Medium	Clostridia
SigG regulon	29	Medium	Clostridia
SigE regulon	42	Medium	Clostridia
SigK regulon	33	Medium	Clostridia
Spore cortex	60	Medium	Clostridia
Spore coat	27	Medium	Clostridia
Germination	33	Medium	Clostridia
SOAC	67.5	High	Clostridia
Spo0A regulon	80	High	Clostridia
Engulfment	60	High	Clostridia
SigF regulon	26	High	Clostridia
SigG regulon	32	High	Clostridia
SigE regulon	44	High	Clostridia
SigK regulon	33	High	Clostridia
Spore cortex	70	High	Clostridia
Spore coat	36.5	High	Clostridia
Germination	33	High	Clostridia

## Sheet: Table S9
MAG_ID	Sporulation_regulatory_steps	Qty_of_genes	Proportion_gene_presence	Host	MAG_quality	Class
29111	Engulfment	10	67	Swine	High	Clostridia
29170	Engulfment	10	67	Swine	High	Clostridia
29180	Engulfment	9	60	Swine	High	Clostridia
29318	Engulfment	9	60	Swine	High	Clostridia
29335	Engulfment	10	67	Swine	High	Clostridia
29378	Engulfment	9	60	Swine	High	Clostridia
29553	Engulfment	10	67	Swine	High	Clostridia
29693	Engulfment	10	67	Swine	High	Clostridia
29733	Engulfment	10	67	Swine	High	Clostridia
29755	Engulfment	11	73	Poultry	High	Clostridia
29894	Engulfment	10	67	Poultry	High	Clostridia
29907	Engulfment	11	73	Poultry	High	Clostridia
30059	Engulfment	10	67	Poultry	High	Clostridia
30104	Engulfment	10	67	Poultry	High	Clostridia
30182	Engulfment	9	60	Poultry	High	Clostridia
30227	Engulfment	11	73	Poultry	High	Clostridia
30249	Engulfment	9	60	Poultry	High	Clostridia
30251	Engulfment	9	60	Poultry	High	Clostridia
30253	Engulfment	3	20	Poultry	High	Clostridia
30845	Engulfment	11	73	Cattle	High	Clostridia
31136	Engulfment	10	67	Cattle	High	Clostridia
31150	Engulfment	9	60	Cattle	High	Clostridia
31157	Engulfment	10	67	Cattle	High	Clostridia
31186	Engulfment	10	67	Cattle	High	Clostridia
31258	Engulfment	8	53	Cattle	High	Clostridia
31340	Engulfment	10	67	Cattle	High	Clostridia
31835	Engulfment	10	67	Human	High	Clostridia
32023	Engulfment	10	67	Human	High	Clostridia
32033	Engulfment	9	60	Human	High	Clostridia
32044	Engulfment	7	47	Human	High	Clostridia
32061	Engulfment	9	60	Human	High	Clostridia
32411	Engulfment	7	47	Human	High	Clostridia
32439	Engulfment	13	87	Human	High	Clostridia
32441	Engulfment	10	67	Human	High	Clostridia
29111	Germination	4	33	Swine	High	Clostridia
29170	Germination	5	42	Swine	High	Clostridia
29180	Germination	3	25	Swine	High	Clostridia
29318	Germination	4	33	Swine	High	Clostridia
29335	Germination	2	17	Swine	High	Clostridia
29378	Germination	3	25	Swine	High	Clostridia
29553	Germination	4	33	Swine	High	Clostridia
29693	Germination	3	25	Swine	High	Clostridia
29733	Germination	4	33	Swine	High	Clostridia
29755	Germination	1	8	Poultry	High	Clostridia
29894	Germination	3	25	Poultry	High	Clostridia
29907	Germination	4	33	Poultry	High	Clostridia
30059	Germination	5	42	Poultry	High	Clostridia
30104	Germination	3	25	Poultry	High	Clostridia
30182	Germination	4	33	Poultry	High	Clostridia
30227	Germination	4	33	Poultry	High	Clostridia
30249	Germination	4	33	Poultry	High	Clostridia
30251	Germination	3	25	Poultry	High	Clostridia
30253	Germination	3	25	Poultry	High	Clostridia
30845	Germination	4	33	Cattle	High	Clostridia
31136	Germination	2	17	Cattle	High	Clostridia
31150	Germination	3	25	Cattle	High	Clostridia
31157	Germination	4	33	Cattle	High	Clostridia
31186	Germination	4	33	Cattle	High	Clostridia
31258	Germination	3	25	Cattle	High	Clostridia
31340	Germination	4	33	Cattle	High	Clostridia
31835	Germination	2	17	Human	High	Clostridia
32023	Germination	3	25	Human	High	Clostridia
32033	Germination	4	33	Human	High	Clostridia
32044	Germination	2	17	Human	High	Clostridia
32061	Germination	4	33	Human	High	Clostridia
32411	Germination	3	25	Human	High	Clostridia
32439	Germination	4	33	Human	High	Clostridia
32441	Germination	4	33	Human	High	Clostridia
29111	SigE regulon	11	46	Swine	High	Clostridia
29170	SigE regulon	10	42	Swine	High	Clostridia
29180	SigE regulon	11	46	Swine	High	Clostridia
29318	SigE regulon	10	42	Swine	High	Clostridia
29335	SigE regulon	11	46	Swine	High	Clostridia
29378	SigE regulon	13	54	Swine	High	Clostridia
29553	SigE regulon	11	46	Swine	High	Clostridia
29693	SigE regulon	14	58	Swine	High	Clostridia
29733	SigE regulon	10	42	Swine	High	Clostridia
29755	SigE regulon	12	50	Poultry	High	Clostridia
29894	SigE regulon	13	54	Poultry	High	Clostridia
29907	SigE regulon	10	42	Poultry	High	Clostridia
30059	SigE regulon	12	50	Poultry	High	Clostridia
30104	SigE regulon	7	29	Poultry	High	Clostridia
30182	SigE regulon	10	42	Poultry	High	Clostridia
30227	SigE regulon	10	42	Poultry	High	Clostridia
30249	SigE regulon	10	42	Poultry	High	Clostridia
30251	SigE regulon	10	42	Poultry	High	Clostridia
30253	SigE regulon	12	50	Poultry	High	Clostridia
30845	SigE regulon	10	42	Cattle	High	Clostridia
31136	SigE regulon	10	42	Cattle	High	Clostridia
31150	SigE regulon	10	42	Cattle	High	Clostridia
31157	SigE regulon	11	46	Cattle	High	Clostridia
31186	SigE regulon	10	42	Cattle	High	Clostridia
31258	SigE regulon	11	46	Cattle	High	Clostridia
31340	SigE regulon	10	42	Cattle	High	Clostridia
31835	SigE regulon	11	46	Human	High	Clostridia
32023	SigE regulon	10	42	Human	High	Clostridia
32033	SigE regulon	9	38	Human	High	Clostridia
32044	SigE regulon	7	29	Human	High	Clostridia
32061	SigE regulon	13	54	Human	High	Clostridia
32411	SigE regulon	11	46	Human	High	Clostridia
32439	SigE regulon	13	54	Human	High	Clostridia
32441	SigE regulon	11	46	Human	High	Clostridia
29111	SigF regulon	5	26	Swine	High	Clostridia
29170	SigF regulon	5	26	Swine	High	Clostridia
29180	SigF regulon	5	26	Swine	High	Clostridia
29318	SigF regulon	5	26	Swine	High	Clostridia
29335	SigF regulon	5	26	Swine	High	Clostridia
29378	SigF regulon	5	26	Swine	High	Clostridia
29553	SigF regulon	4	21	Swine	High	Clostridia
29693	SigF regulon	5	26	Swine	High	Clostridia
29733	SigF regulon	4	21	Swine	High	Clostridia
29755	SigF regulon	5	26	Poultry	High	Clostridia
29894	SigF regulon	5	26	Poultry	High	Clostridia
29907	SigF regulon	5	26	Poultry	High	Clostridia
30059	SigF regulon	5	26	Poultry	High	Clostridia
30104	SigF regulon	5	26	Poultry	High	Clostridia
30182	SigF regulon	5	26	Poultry	High	Clostridia
30227	SigF regulon	5	26	Poultry	High	Clostridia
30249	SigF regulon	5	26	Poultry	High	Clostridia
30251	SigF regulon	5	26	Poultry	High	Clostridia
30253	SigF regulon	5	26	Poultry	High	Clostridia
30845	SigF regulon	4	21	Cattle	High	Clostridia
31136	SigF regulon	4	21	Cattle	High	Clostridia
31150	SigF regulon	4	21	Cattle	High	Clostridia
31157	SigF regulon	5	26	Cattle	High	Clostridia
31186	SigF regulon	5	26	Cattle	High	Clostridia
31258	SigF regulon	5	26	Cattle	High	Clostridia
31340	SigF regulon	5	26	Cattle	High	Clostridia
31835	SigF regulon	3	16	Human	High	Clostridia
32023	SigF regulon	5	26	Human	High	Clostridia
32033	SigF regulon	5	26	Human	High	Clostridia
32044	SigF regulon	3	16	Human	High	Clostridia
32061	SigF regulon	5	26	Human	High	Clostridia
32411	SigF regulon	5	26	Human	High	Clostridia
32439	SigF regulon	5	26	Human	High	Clostridia
32441	SigF regulon	4	21	Human	High	Clostridia
29111	SigG regulon	7	41	Swine	High	Clostridia
29170	SigG regulon	7	41	Swine	High	Clostridia
29180	SigG regulon	5	29	Swine	High	Clostridia
29318	SigG regulon	6	35	Swine	High	Clostridia
29335	SigG regulon	7	41	Swine	High	Clostridia
29378	SigG regulon	6	35	Swine	High	Clostridia
29553	SigG regulon	7	41	Swine	High	Clostridia
29693	SigG regulon	6	35	Swine	High	Clostridia
29733	SigG regulon	7	41	Swine	High	Clostridia
29755	SigG regulon	7	41	Poultry	High	Clostridia
29894	SigG regulon	7	41	Poultry	High	Clostridia
29907	SigG regulon	8	47	Poultry	High	Clostridia
30059	SigG regulon	7	41	Poultry	High	Clostridia
30104	SigG regulon	6	35	Poultry	High	Clostridia
30182	SigG regulon	4	24	Poultry	High	Clostridia
30227	SigG regulon	5	29	Poultry	High	Clostridia
30249	SigG regulon	4	24	Poultry	High	Clostridia
30251	SigG regulon	5	29	Poultry	High	Clostridia
30253	SigG regulon	5	29	Poultry	High	Clostridia
30845	SigG regulon	6	35	Cattle	High	Clostridia
31136	SigG regulon	5	29	Cattle	High	Clostridia
31150	SigG regulon	3	18	Cattle	High	Clostridia
31157	SigG regulon	4	24	Cattle	High	Clostridia
31186	SigG regulon	6	35	Cattle	High	Clostridia
31258	SigG regulon	5	29	Cattle	High	Clostridia
31340	SigG regulon	3	18	Cattle	High	Clostridia
31835	SigG regulon	4	24	Human	High	Clostridia
32023	SigG regulon	6	35	Human	High	Clostridia
32033	SigG regulon	4	24	Human	High	Clostridia
32044	SigG regulon	5	29	Human	High	Clostridia
32061	SigG regulon	7	41	Human	High	Clostridia
32411	SigG regulon	4	24	Human	High	Clostridia
32439	SigG regulon	5	29	Human	High	Clostridia
32441	SigG regulon	5	29	Human	High	Clostridia
29111	SigK regulon	2	33	Swine	High	Clostridia
29170	SigK regulon	2	33	Swine	High	Clostridia
29180	SigK regulon	2	33	Swine	High	Clostridia
29318	SigK regulon	2	33	Swine	High	Clostridia
29335	SigK regulon	2	33	Swine	High	Clostridia
29378	SigK regulon	2	33	Swine	High	Clostridia
29553	SigK regulon	2	33	Swine	High	Clostridia
29693	SigK regulon	2	33	Swine	High	Clostridia
29733	SigK regulon	2	33	Swine	High	Clostridia
29755	SigK regulon	2	33	Poultry	High	Clostridia
29894	SigK regulon	2	33	Poultry	High	Clostridia
29907	SigK regulon	3	50	Poultry	High	Clostridia
30059	SigK regulon	2	33	Poultry	High	Clostridia
30104	SigK regulon	2	33	Poultry	High	Clostridia
30182	SigK regulon	2	33	Poultry	High	Clostridia
30227	SigK regulon	2	33	Poultry	High	Clostridia
30249	SigK regulon	2	33	Poultry	High	Clostridia
30251	SigK regulon	2	33	Poultry	High	Clostridia
30253	SigK regulon	2	33	Poultry	High	Clostridia
30845	SigK regulon	2	33	Cattle	High	Clostridia
31136	SigK regulon	2	33	Cattle	High	Clostridia
31150	SigK regulon	2	33	Cattle	High	Clostridia
31157	SigK regulon	3	50	Cattle	High	Clostridia
31186	SigK regulon	2	33	Cattle	High	Clostridia
31258	SigK regulon	2	33	Cattle	High	Clostridia
31340	SigK regulon	2	33	Cattle	High	Clostridia
31835	SigK regulon	2	33	Human	High	Clostridia
32023	SigK regulon	2	33	Human	High	Clostridia
32033	SigK regulon	2	33	Human	High	Clostridia
32044	SigK regulon	2	33	Human	High	Clostridia
32061	SigK regulon	2	33	Human	High	Clostridia
32411	SigK regulon	2	33	Human	High	Clostridia
32439	SigK regulon	2	33	Human	High	Clostridia
32441	SigK regulon	2	33	Human	High	Clostridia
29111	Spo0A regulon	7	70	Swine	High	Clostridia
29170	Spo0A regulon	8	80	Swine	High	Clostridia
29180	Spo0A regulon	8	80	Swine	High	Clostridia
29318	Spo0A regulon	8	80	Swine	High	Clostridia
29335	Spo0A regulon	8	80	Swine	High	Clostridia
29378	Spo0A regulon	7	70	Swine	High	Clostridia
29553	Spo0A regulon	8	80	Swine	High	Clostridia
29693	Spo0A regulon	7	70	Swine	High	Clostridia
29733	Spo0A regulon	7	70	Swine	High	Clostridia
29755	Spo0A regulon	7	70	Poultry	High	Clostridia
29894	Spo0A regulon	8	80	Poultry	High	Clostridia
29907	Spo0A regulon	7	70	Poultry	High	Clostridia
30059	Spo0A regulon	8	80	Poultry	High	Clostridia
30104	Spo0A regulon	8	80	Poultry	High	Clostridia
30182	Spo0A regulon	8	80	Poultry	High	Clostridia
30227	Spo0A regulon	8	80	Poultry	High	Clostridia
30249	Spo0A regulon	8	80	Poultry	High	Clostridia
30251	Spo0A regulon	8	80	Poultry	High	Clostridia
30253	Spo0A regulon	8	80	Poultry	High	Clostridia
30845	Spo0A regulon	7	70	Cattle	High	Clostridia
31136	Spo0A regulon	8	80	Cattle	High	Clostridia
31150	Spo0A regulon	8	80	Cattle	High	Clostridia
31157	Spo0A regulon	4	40	Cattle	High	Clostridia
31186	Spo0A regulon	8	80	Cattle	High	Clostridia
31258	Spo0A regulon	7	70	Cattle	High	Clostridia
31340	Spo0A regulon	4	40	Cattle	High	Clostridia
31835	Spo0A regulon	8	80	Human	High	Clostridia
32023	Spo0A regulon	8	80	Human	High	Clostridia
32033	Spo0A regulon	6	60	Human	High	Clostridia
32044	Spo0A regulon	8	80	Human	High	Clostridia
32061	Spo0A regulon	8	80	Human	High	Clostridia
32411	Spo0A regulon	7	70	Human	High	Clostridia
32439	Spo0A regulon	8	80	Human	High	Clostridia
32441	Spo0A regulon	8	80	Human	High	Clostridia
29111	Spore coat	6	40	Swine	High	Clostridia
29170	Spore coat	5	33	Swine	High	Clostridia
29180	Spore coat	6	40	Swine	High	Clostridia
29318	Spore coat	6	40	Swine	High	Clostridia
29335	Spore coat	6	40	Swine	High	Clostridia
29378	Spore coat	6	40	Swine	High	Clostridia
29553	Spore coat	5	33	Swine	High	Clostridia
29693	Spore coat	6	40	Swine	High	Clostridia
29733	Spore coat	7	47	Swine	High	Clostridia
29755	Spore coat	4	27	Poultry	High	Clostridia
29894	Spore coat	5	33	Poultry	High	Clostridia
29907	Spore coat	6	40	Poultry	High	Clostridia
30059	Spore coat	2	13	Poultry	High	Clostridia
30104	Spore coat	4	27	Poultry	High	Clostridia
30182	Spore coat	4	27	Poultry	High	Clostridia
30227	Spore coat	5	33	Poultry	High	Clostridia
30249	Spore coat	4	27	Poultry	High	Clostridia
30251	Spore coat	5	33	Poultry	High	Clostridia
30253	Spore coat	6	40	Poultry	High	Clostridia
30845	Spore coat	7	47	Cattle	High	Clostridia
31136	Spore coat	5	33	Cattle	High	Clostridia
31150	Spore coat	3	20	Cattle	High	Clostridia
31157	Spore coat	6	40	Cattle	High	Clostridia
31186	Spore coat	5	33	Cattle	High	Clostridia
31258	Spore coat	5	33	Cattle	High	Clostridia
31340	Spore coat	5	33	Cattle	High	Clostridia
31835	Spore coat	5	33	Human	High	Clostridia
32023	Spore coat	4	27	Human	High	Clostridia
32033	Spore coat	3	20	Human	High	Clostridia
32044	Spore coat	2	13	Human	High	Clostridia
32061	Spore coat	5	33	Human	High	Clostridia
32411	Spore coat	2	13	Human	High	Clostridia
32439	Spore coat	5	33	Human	High	Clostridia
32441	Spore coat	4	27	Human	High	Clostridia
29111	Spore cortex	5	50	Swine	High	Clostridia
29170	Spore cortex	7	70	Swine	High	Clostridia
29180	Spore cortex	5	50	Swine	High	Clostridia
29318	Spore cortex	3	30	Swine	High	Clostridia
29335	Spore cortex	7	70	Swine	High	Clostridia
29378	Spore cortex	6	60	Swine	High	Clostridia
29553	Spore cortex	8	80	Swine	High	Clostridia
29693	Spore cortex	7	70	Swine	High	Clostridia
29733	Spore cortex	6	60	Swine	High	Clostridia
29755	Spore cortex	4	40	Poultry	High	Clostridia
29894	Spore cortex	7	70	Poultry	High	Clostridia
29907	Spore cortex	6	60	Poultry	High	Clostridia
30059	Spore cortex	5	50	Poultry	High	Clostridia
30104	Spore cortex	4	40	Poultry	High	Clostridia
30182	Spore cortex	3	30	Poultry	High	Clostridia
30227	Spore cortex	7	70	Poultry	High	Clostridia
30249	Spore cortex	4	40	Poultry	High	Clostridia
30251	Spore cortex	3	30	Poultry	High	Clostridia
30253	Spore cortex	5	50	Poultry	High	Clostridia
30845	Spore cortex	4	40	Cattle	High	Clostridia
31136	Spore cortex	5	50	Cattle	High	Clostridia
31150	Spore cortex	3	30	Cattle	High	Clostridia
31157	Spore cortex	6	60	Cattle	High	Clostridia
31186	Spore cortex	6	60	Cattle	High	Clostridia
31258	Spore cortex	6	60	Cattle	High	Clostridia
31340	Spore cortex	6	60	Cattle	High	Clostridia
31835	Spore cortex	7	70	Human	High	Clostridia
32023	Spore cortex	7	70	Human	High	Clostridia
32033	Spore cortex	5	50	Human	High	Clostridia
32044	Spore cortex	6	60	Human	High	Clostridia
32061	Spore cortex	8	80	Human	High	Clostridia
32411	Spore cortex	6	60	Human	High	Clostridia
32439	Spore cortex	6	60	Human	High	Clostridia
32441	Spore cortex	7	70	Human	High	Clostridia
29111	SOAC	18	56	Swine	High	Clostridia
29170	SOAC	17	53	Swine	High	Clostridia
29180	SOAC	14	44	Swine	High	Clostridia
29318	SOAC	16	50	Swine	High	Clostridia
29335	SOAC	14	44	Swine	High	Clostridia
29378	SOAC	16	50	Swine	High	Clostridia
29553	SOAC	16	50	Swine	High	Clostridia
29693	SOAC	14	44	Swine	High	Clostridia
29733	SOAC	17	53	Swine	High	Clostridia
29755	SOAC	19	59	Poultry	High	Clostridia
29894	SOAC	15	47	Poultry	High	Clostridia
29907	SOAC	17	53	Poultry	High	Clostridia
30059	SOAC	16	50	Poultry	High	Clostridia
30104	SOAC	15	47	Poultry	High	Clostridia
30182	SOAC	16	50	Poultry	High	Clostridia
30227	SOAC	17	53	Poultry	High	Clostridia
30249	SOAC	15	47	Poultry	High	Clostridia
30251	SOAC	15	47	Poultry	High	Clostridia
30253	SOAC	15	47	Poultry	High	Clostridia
30845	SOAC	17	53	Cattle	High	Clostridia
31136	SOAC	14	44	Cattle	High	Clostridia
31150	SOAC	16	50	Cattle	High	Clostridia
31157	SOAC	18	56	Cattle	High	Clostridia
31186	SOAC	17	53	Cattle	High	Clostridia
31258	SOAC	15	47	Cattle	High	Clostridia
31340	SOAC	15	47	Cattle	High	Clostridia
31835	SOAC	12	38	Human	High	Clostridia
32023	SOAC	15	47	Human	High	Clostridia
32033	SOAC	18	56	Human	High	Clostridia
32044	SOAC	13	41	Human	High	Clostridia
32061	SOAC	15	47	Human	High	Clostridia
32411	SOAC	14	44	Human	High	Clostridia
32439	SOAC	17	53	Human	High	Clostridia
32441	SOAC	15	47	Human	High	Clostridia
29221	Engulfment	11	73	Swine	Medium	Clostridia
29223	Engulfment	12	80	Swine	Medium	Clostridia
29262	Engulfment	9	60	Swine	Medium	Clostridia
29333	Engulfment	4	27	Swine	Medium	Clostridia
29569	Engulfment	2	13	Swine	Medium	Clostridia
29621	Engulfment	4	27	Swine	Medium	Clostridia
29763	Engulfment	9	60	Poultry	Medium	Clostridia
29779	Engulfment	11	73	Poultry	Medium	Clostridia
29815	Engulfment	8	53	Poultry	Medium	Clostridia
29827	Engulfment	8	53	Poultry	Medium	Clostridia
29872	Engulfment	10	67	Poultry	Medium	Clostridia
29930	Engulfment	10	67	Poultry	Medium	Clostridia
29951	Engulfment	9	60	Poultry	Medium	Clostridia
30000	Engulfment	12	80	Poultry	Medium	Clostridia
30097	Engulfment	8	53	Poultry	Medium	Clostridia
30137	Engulfment	10	67	Poultry	Medium	Clostridia
30152	Engulfment	9	60	Poultry	Medium	Clostridia
30245	Engulfment	9	60	Poultry	Medium	Clostridia
30367	Engulfment	9	60	Cattle	Medium	Clostridia
30792	Engulfment	2	13	Cattle	Medium	Clostridia
30801	Engulfment	8	53	Cattle	Medium	Clostridia
30846	Engulfment	9	60	Cattle	Medium	Clostridia
30896	Engulfment	12	80	Cattle	Medium	Clostridia
30901	Engulfment	10	67	Cattle	Medium	Clostridia
30917	Engulfment	3	20	Cattle	Medium	Clostridia
30967	Engulfment	10	67	Cattle	Medium	Clostridia
30984	Engulfment	11	73	Cattle	Medium	Clostridia
30987	Engulfment	11	73	Cattle	Medium	Clostridia
30996	Engulfment	11	73	Cattle	Medium	Clostridia
31015	Engulfment	9	60	Cattle	Medium	Clostridia
31035	Engulfment	7	47	Cattle	Medium	Clostridia
31073	Engulfment	12	80	Cattle	Medium	Clostridia
31075	Engulfment	10	67	Cattle	Medium	Clostridia
31098	Engulfment	3	20	Cattle	Medium	Clostridia
31117	Engulfment	10	67	Cattle	Medium	Clostridia
31125	Engulfment	9	60	Cattle	Medium	Clostridia
31128	Engulfment	12	80	Cattle	Medium	Clostridia
31193	Engulfment	9	60	Cattle	Medium	Clostridia
31199	Engulfment	10	67	Cattle	Medium	Clostridia
31214	Engulfment	2	13	Cattle	Medium	Clostridia
31215	Engulfment	10	67	Cattle	Medium	Clostridia
31230	Engulfment	11	73	Cattle	Medium	Clostridia
31253	Engulfment	9	60	Cattle	Medium	Clostridia
31280	Engulfment	8	53	Cattle	Medium	Clostridia
31302	Engulfment	10	67	Cattle	Medium	Clostridia
31508	Engulfment	9	60	Human	Medium	Clostridia
31523	Engulfment	7	47	Human	Medium	Clostridia
31854	Engulfment	9	60	Human	Medium	Clostridia
31884	Engulfment	2	13	Human	Medium	Clostridia
31887	Engulfment	12	80	Human	Medium	Clostridia
31916	Engulfment	2	13	Human	Medium	Clostridia
31952	Engulfment	4	27	Human	Medium	Clostridia
32067	Engulfment	7	47	Human	Medium	Clostridia
32098	Engulfment	12	80	Human	Medium	Clostridia
32104	Engulfment	7	47	Human	Medium	Clostridia
32125	Engulfment	12	80	Human	Medium	Clostridia
32136	Engulfment	11	73	Human	Medium	Clostridia
32158	Engulfment	11	73	Human	Medium	Clostridia
32159	Engulfment	9	60	Human	Medium	Clostridia
32160	Engulfment	6	40	Human	Medium	Clostridia
32173	Engulfment	12	80	Human	Medium	Clostridia
32198	Engulfment	11	73	Human	Medium	Clostridia
32202	Engulfment	8	53	Human	Medium	Clostridia
32209	Engulfment	11	73	Human	Medium	Clostridia
32220	Engulfment	8	53	Human	Medium	Clostridia
32243	Engulfment	12	80	Human	Medium	Clostridia
32253	Engulfment	12	80	Human	Medium	Clostridia
32364	Engulfment	7	47	Human	Medium	Clostridia
32417	Engulfment	12	80	Human	Medium	Clostridia
32431	Engulfment	11	73	Human	Medium	Clostridia
32454	Engulfment	8	53	Human	Medium	Clostridia
29221	Germination	3	25	Swine	Medium	Clostridia
29223	Germination	2	17	Swine	Medium	Clostridia
29262	Germination	3	25	Swine	Medium	Clostridia
29333	Germination	3	25	Swine	Medium	Clostridia
29569	Germination	3	25	Swine	Medium	Clostridia
29621	Germination	4	33	Swine	Medium	Clostridia
29763	Germination	2	17	Poultry	Medium	Clostridia
29779	Germination	4	33	Poultry	Medium	Clostridia
29815	Germination	3	25	Poultry	Medium	Clostridia
29827	Germination	2	17	Poultry	Medium	Clostridia
29872	Germination	4	33	Poultry	Medium	Clostridia
29930	Germination	4	33	Poultry	Medium	Clostridia
29951	Germination	4	33	Poultry	Medium	Clostridia
30000	Germination	5	42	Poultry	Medium	Clostridia
30097	Germination	3	25	Poultry	Medium	Clostridia
30137	Germination	5	42	Poultry	Medium	Clostridia
30152	Germination	3	25	Poultry	Medium	Clostridia
30245	Germination	2	17	Poultry	Medium	Clostridia
30367	Germination	2	17	Cattle	Medium	Clostridia
30792	Germination	3	25	Cattle	Medium	Clostridia
30801	Germination	1	8	Cattle	Medium	Clostridia
30846	Germination	2	17	Cattle	Medium	Clostridia
30896	Germination	2	17	Cattle	Medium	Clostridia
30901	Germination	4	33	Cattle	Medium	Clostridia
30917	Germination	3	25	Cattle	Medium	Clostridia
30967	Germination	3	25	Cattle	Medium	Clostridia
30984	Germination	2	17	Cattle	Medium	Clostridia
30987	Germination	2	17	Cattle	Medium	Clostridia
30996	Germination	3	25	Cattle	Medium	Clostridia
31015	Germination	2	17	Cattle	Medium	Clostridia
31035	Germination	1	8	Cattle	Medium	Clostridia
31073	Germination	4	33	Cattle	Medium	Clostridia
31075	Germination	4	33	Cattle	Medium	Clostridia
31098	Germination	2	17	Cattle	Medium	Clostridia
31117	Germination	4	33	Cattle	Medium	Clostridia
31125	Germination	3	25	Cattle	Medium	Clostridia
31128	Germination	3	25	Cattle	Medium	Clostridia
31193	Germination	3	25	Cattle	Medium	Clostridia
31199	Germination	4	33	Cattle	Medium	Clostridia
31214	Germination	2	17	Cattle	Medium	Clostridia
31215	Germination	4	33	Cattle	Medium	Clostridia
31230	Germination	3	25	Cattle	Medium	Clostridia
31253	Germination	2	17	Cattle	Medium	Clostridia
31280	Germination	4	33	Cattle	Medium	Clostridia
31302	Germination	3	25	Cattle	Medium	Clostridia
31508	Germination	4	33	Human	Medium	Clostridia
31523	Germination	3	25	Human	Medium	Clostridia
31854	Germination	3	25	Human	Medium	Clostridia
31884	Germination	1	8	Human	Medium	Clostridia
31887	Germination	2	17	Human	Medium	Clostridia
31916	Germination	1	8	Human	Medium	Clostridia
31952	Germination	1	8	Human	Medium	Clostridia
32067	Germination	2	17	Human	Medium	Clostridia
32098	Germination	3	25	Human	Medium	Clostridia
32104	Germination	2	17	Human	Medium	Clostridia
32125	Germination	2	17	Human	Medium	Clostridia
32136	Germination	4	33	Human	Medium	Clostridia
32158	Germination	1	8	Human	Medium	Clostridia
32159	Germination	3	25	Human	Medium	Clostridia
32160	Germination	2	17	Human	Medium	Clostridia
32173	Germination	3	25	Human	Medium	Clostridia
32198	Germination	4	33	Human	Medium	Clostridia
32202	Germination	2	17	Human	Medium	Clostridia
32209	Germination	2	17	Human	Medium	Clostridia
32220	Germination	3	25	Human	Medium	Clostridia
32243	Germination	3	25	Human	Medium	Clostridia
32253	Germination	2	17	Human	Medium	Clostridia
32364	Germination	2	17	Human	Medium	Clostridia
32417	Germination	2	17	Human	Medium	Clostridia
32431	Germination	2	17	Human	Medium	Clostridia
32454	Germination	2	17	Human	Medium	Clostridia
29221	SigE regulon	11	46	Swine	Medium	Clostridia
29223	SigE regulon	11	46	Swine	Medium	Clostridia
29262	SigE regulon	10	42	Swine	Medium	Clostridia
29333	SigE regulon	9	38	Swine	Medium	Clostridia
29569	SigE regulon	5	21	Swine	Medium	Clostridia
29621	SigE regulon	9	38	Swine	Medium	Clostridia
29763	SigE regulon	11	46	Poultry	Medium	Clostridia
29779	SigE regulon	9	38	Poultry	Medium	Clostridia
29815	SigE regulon	7	29	Poultry	Medium	Clostridia
29827	SigE regulon	13	54	Poultry	Medium	Clostridia
29872	SigE regulon	9	38	Poultry	Medium	Clostridia
29930	SigE regulon	12	50	Poultry	Medium	Clostridia
29951	SigE regulon	9	38	Poultry	Medium	Clostridia
30000	SigE regulon	10	42	Poultry	Medium	Clostridia
30097	SigE regulon	6	25	Poultry	Medium	Clostridia
30137	SigE regulon	10	42	Poultry	Medium	Clostridia
30152	SigE regulon	11	46	Poultry	Medium	Clostridia
30245	SigE regulon	12	50	Poultry	Medium	Clostridia
30367	SigE regulon	7	29	Cattle	Medium	Clostridia
30792	SigE regulon	9	38	Cattle	Medium	Clostridia
30801	SigE regulon	10	42	Cattle	Medium	Clostridia
30846	SigE regulon	8	33	Cattle	Medium	Clostridia
30896	SigE regulon	11	46	Cattle	Medium	Clostridia
30901	SigE regulon	11	46	Cattle	Medium	Clostridia
30917	SigE regulon	7	29	Cattle	Medium	Clostridia
30967	SigE regulon	11	46	Cattle	Medium	Clostridia
30984	SigE regulon	8	33	Cattle	Medium	Clostridia
30987	SigE regulon	13	54	Cattle	Medium	Clostridia
30996	SigE regulon	12	50	Cattle	Medium	Clostridia
31015	SigE regulon	10	42	Cattle	Medium	Clostridia
31035	SigE regulon	7	29	Cattle	Medium	Clostridia
31073	SigE regulon	7	29	Cattle	Medium	Clostridia
31075	SigE regulon	8	33	Cattle	Medium	Clostridia
31098	SigE regulon	10	42	Cattle	Medium	Clostridia
31117	SigE regulon	11	46	Cattle	Medium	Clostridia
31125	SigE regulon	6	25	Cattle	Medium	Clostridia
31128	SigE regulon	11	46	Cattle	Medium	Clostridia
31193	SigE regulon	12	50	Cattle	Medium	Clostridia
31199	SigE regulon	11	46	Cattle	Medium	Clostridia
31214	SigE regulon	6	25	Cattle	Medium	Clostridia
31215	SigE regulon	8	33	Cattle	Medium	Clostridia
31230	SigE regulon	10	42	Cattle	Medium	Clostridia
31253	SigE regulon	6	25	Cattle	Medium	Clostridia
31280	SigE regulon	8	33	Cattle	Medium	Clostridia
31302	SigE regulon	12	50	Cattle	Medium	Clostridia
31508	SigE regulon	8	33	Human	Medium	Clostridia
31523	SigE regulon	9	38	Human	Medium	Clostridia
31854	SigE regulon	11	46	Human	Medium	Clostridia
31884	SigE regulon	10	42	Human	Medium	Clostridia
31887	SigE regulon	10	42	Human	Medium	Clostridia
31916	SigE regulon	12	50	Human	Medium	Clostridia
31952	SigE regulon	6	25	Human	Medium	Clostridia
32067	SigE regulon	10	42	Human	Medium	Clostridia
32098	SigE regulon	10	42	Human	Medium	Clostridia
32104	SigE regulon	7	29	Human	Medium	Clostridia
32125	SigE regulon	7	29	Human	Medium	Clostridia
32136	SigE regulon	10	42	Human	Medium	Clostridia
32158	SigE regulon	8	33	Human	Medium	Clostridia
32159	SigE regulon	10	42	Human	Medium	Clostridia
32160	SigE regulon	13	54	Human	Medium	Clostridia
32173	SigE regulon	9	38	Human	Medium	Clostridia
32198	SigE regulon	11	46	Human	Medium	Clostridia
32202	SigE regulon	11	46	Human	Medium	Clostridia
32209	SigE regulon	9	38	Human	Medium	Clostridia
32220	SigE regulon	4	17	Human	Medium	Clostridia
32243	SigE regulon	10	42	Human	Medium	Clostridia
32253	SigE regulon	10	42	Human	Medium	Clostridia
32364	SigE regulon	11	46	Human	Medium	Clostridia
32417	SigE regulon	13	54	Human	Medium	Clostridia
32431	SigE regulon	10	42	Human	Medium	Clostridia
32454	SigE regulon	5	21	Human	Medium	Clostridia
29221	SigF regulon	5	26	Swine	Medium	Clostridia
29223	SigF regulon	5	26	Swine	Medium	Clostridia
29262	SigF regulon	4	21	Swine	Medium	Clostridia
29333	SigF regulon	3	16	Swine	Medium	Clostridia
29569	SigF regulon	2	11	Swine	Medium	Clostridia
29621	SigF regulon	5	26	Swine	Medium	Clostridia
29763	SigF regulon	4	21	Poultry	Medium	Clostridia
29779	SigF regulon	4	21	Poultry	Medium	Clostridia
29815	SigF regulon	4	21	Poultry	Medium	Clostridia
29827	SigF regulon	5	26	Poultry	Medium	Clostridia
29872	SigF regulon	4	21	Poultry	Medium	Clostridia
29930	SigF regulon	4	21	Poultry	Medium	Clostridia
29951	SigF regulon	5	26	Poultry	Medium	Clostridia
30000	SigF regulon	5	26	Poultry	Medium	Clostridia
30097	SigF regulon	3	16	Poultry	Medium	Clostridia
30137	SigF regulon	5	26	Poultry	Medium	Clostridia
30152	SigF regulon	4	21	Poultry	Medium	Clostridia
30245	SigF regulon	4	21	Poultry	Medium	Clostridia
30367	SigF regulon	4	21	Cattle	Medium	Clostridia
30792	SigF regulon	5	26	Cattle	Medium	Clostridia
30801	SigF regulon	3	16	Cattle	Medium	Clostridia
30846	SigF regulon	4	21	Cattle	Medium	Clostridia
30896	SigF regulon	5	26	Cattle	Medium	Clostridia
30901	SigF regulon	5	26	Cattle	Medium	Clostridia
30917	SigF regulon	3	16	Cattle	Medium	Clostridia
30967	SigF regulon	4	21	Cattle	Medium	Clostridia
30984	SigF regulon	4	21	Cattle	Medium	Clostridia
30987	SigF regulon	4	21	Cattle	Medium	Clostridia
30996	SigF regulon	4	21	Cattle	Medium	Clostridia
31015	SigF regulon	5	26	Cattle	Medium	Clostridia
31035	SigF regulon	3	16	Cattle	Medium	Clostridia
31073	SigF regulon	3	16	Cattle	Medium	Clostridia
31075	SigF regulon	5	26	Cattle	Medium	Clostridia
31098	SigF regulon	4	21	Cattle	Medium	Clostridia
31117	SigF regulon	4	21	Cattle	Medium	Clostridia
31125	SigF regulon	5	26	Cattle	Medium	Clostridia
31128	SigF regulon	5	26	Cattle	Medium	Clostridia
31193	SigF regulon	5	26	Cattle	Medium	Clostridia
31199	SigF regulon	4	21	Cattle	Medium	Clostridia
31214	SigF regulon	1	5	Cattle	Medium	Clostridia
31215	SigF regulon	5	26	Cattle	Medium	Clostridia
31230	SigF regulon	4	21	Cattle	Medium	Clostridia
31253	SigF regulon	4	21	Cattle	Medium	Clostridia
31280	SigF regulon	5	26	Cattle	Medium	Clostridia
31302	SigF regulon	4	21	Cattle	Medium	Clostridia
31508	SigF regulon	5	26	Human	Medium	Clostridia
31523	SigF regulon	3	16	Human	Medium	Clostridia
31854	SigF regulon	5	26	Human	Medium	Clostridia
31884	SigF regulon	5	26	Human	Medium	Clostridia
31887	SigF regulon	5	26	Human	Medium	Clostridia
31916	SigF regulon	3	16	Human	Medium	Clostridia
31952	SigF regulon	3	16	Human	Medium	Clostridia
32067	SigF regulon	2	11	Human	Medium	Clostridia
32098	SigF regulon	4	21	Human	Medium	Clostridia
32104	SigF regulon	2	11	Human	Medium	Clostridia
32125	SigF regulon	3	16	Human	Medium	Clostridia
32136	SigF regulon	5	26	Human	Medium	Clostridia
32158	SigF regulon	5	26	Human	Medium	Clostridia
32159	SigF regulon	4	21	Human	Medium	Clostridia
32160	SigF regulon	4	21	Human	Medium	Clostridia
32173	SigF regulon	5	26	Human	Medium	Clostridia
32198	SigF regulon	5	26	Human	Medium	Clostridia
32202	SigF regulon	5	26	Human	Medium	Clostridia
32209	SigF regulon	5	26	Human	Medium	Clostridia
32220	SigF regulon	4	21	Human	Medium	Clostridia
32243	SigF regulon	5	26	Human	Medium	Clostridia
32253	SigF regulon	4	21	Human	Medium	Clostridia
32364	SigF regulon	5	26	Human	Medium	Clostridia
32417	SigF regulon	5	26	Human	Medium	Clostridia
32431	SigF regulon	4	21	Human	Medium	Clostridia
32454	SigF regulon	3	16	Human	Medium	Clostridia
29221	SigG regulon	3	18	Swine	Medium	Clostridia
29223	SigG regulon	4	24	Swine	Medium	Clostridia
29262	SigG regulon	4	24	Swine	Medium	Clostridia
29333	SigG regulon	7	41	Swine	Medium	Clostridia
29569	SigG regulon	3	18	Swine	Medium	Clostridia
29621	SigG regulon	8	47	Swine	Medium	Clostridia
29763	SigG regulon	2	12	Poultry	Medium	Clostridia
29779	SigG regulon	4	24	Poultry	Medium	Clostridia
29815	SigG regulon	3	18	Poultry	Medium	Clostridia
29827	SigG regulon	2	12	Poultry	Medium	Clostridia
29872	SigG regulon	6	35	Poultry	Medium	Clostridia
29930	SigG regulon	6	35	Poultry	Medium	Clostridia
29951	SigG regulon	4	24	Poultry	Medium	Clostridia
30000	SigG regulon	5	29	Poultry	Medium	Clostridia
30097	SigG regulon	6	35	Poultry	Medium	Clostridia
30137	SigG regulon	6	35	Poultry	Medium	Clostridia
30152	SigG regulon	6	35	Poultry	Medium	Clostridia
30245	SigG regulon	5	29	Poultry	Medium	Clostridia
30367	SigG regulon	4	24	Cattle	Medium	Clostridia
30792	SigG regulon	6	35	Cattle	Medium	Clostridia
30801	SigG regulon	7	41	Cattle	Medium	Clostridia
30846	SigG regulon	5	29	Cattle	Medium	Clostridia
30896	SigG regulon	4	24	Cattle	Medium	Clostridia
30901	SigG regulon	5	29	Cattle	Medium	Clostridia
30917	SigG regulon	2	12	Cattle	Medium	Clostridia
30967	SigG regulon	6	35	Cattle	Medium	Clostridia
30984	SigG regulon	9	53	Cattle	Medium	Clostridia
30987	SigG regulon	5	29	Cattle	Medium	Clostridia
30996	SigG regulon	6	35	Cattle	Medium	Clostridia
31015	SigG regulon	5	29	Cattle	Medium	Clostridia
31035	SigG regulon	3	18	Cattle	Medium	Clostridia
31073	SigG regulon	5	29	Cattle	Medium	Clostridia
31075	SigG regulon	5	29	Cattle	Medium	Clostridia
31098	SigG regulon	6	35	Cattle	Medium	Clostridia
31117	SigG regulon	1	6	Cattle	Medium	Clostridia
31125	SigG regulon	6	35	Cattle	Medium	Clostridia
31128	SigG regulon	4	24	Cattle	Medium	Clostridia
31193	SigG regulon	6	35	Cattle	Medium	Clostridia
31199	SigG regulon	4	24	Cattle	Medium	Clostridia
31214	SigG regulon	3	18	Cattle	Medium	Clostridia
31215	SigG regulon	6	35	Cattle	Medium	Clostridia
31230	SigG regulon	9	53	Cattle	Medium	Clostridia
31253	SigG regulon	2	12	Cattle	Medium	Clostridia
31280	SigG regulon	5	29	Cattle	Medium	Clostridia
31302	SigG regulon	5	29	Cattle	Medium	Clostridia
31508	SigG regulon	4	24	Human	Medium	Clostridia
31523	SigG regulon	5	29	Human	Medium	Clostridia
31854	SigG regulon	7	41	Human	Medium	Clostridia
31884	SigG regulon	1	6	Human	Medium	Clostridia
31887	SigG regulon	4	24	Human	Medium	Clostridia
31916	SigG regulon	3	18	Human	Medium	Clostridia
31952	SigG regulon	5	29	Human	Medium	Clostridia
32067	SigG regulon	3	18	Human	Medium	Clostridia
32098	SigG regulon	4	24	Human	Medium	Clostridia
32104	SigG regulon	3	18	Human	Medium	Clostridia
32125	SigG regulon	2	12	Human	Medium	Clostridia
32136	SigG regulon	7	41	Human	Medium	Clostridia
32158	SigG regulon	3	18	Human	Medium	Clostridia
32159	SigG regulon	4	24	Human	Medium	Clostridia
32160	SigG regulon	7	41	Human	Medium	Clostridia
32173	SigG regulon	4	24	Human	Medium	Clostridia
32198	SigG regulon	3	18	Human	Medium	Clostridia
32202	SigG regulon	4	24	Human	Medium	Clostridia
32209	SigG regulon	4	24	Human	Medium	Clostridia
32220	SigG regulon	1	6	Human	Medium	Clostridia
32243	SigG regulon	4	24	Human	Medium	Clostridia
32253	SigG regulon	4	24	Human	Medium	Clostridia
32364	SigG regulon	7	41	Human	Medium	Clostridia
32417	SigG regulon	5	29	Human	Medium	Clostridia
32431	SigG regulon	3	18	Human	Medium	Clostridia
32454	SigG regulon	2	12	Human	Medium	Clostridia
29221	SigK regulon	2	33	Swine	Medium	Clostridia
29223	SigK regulon	2	33	Swine	Medium	Clostridia
29262	SigK regulon	2	33	Swine	Medium	Clostridia
29333	SigK regulon	2	33	Swine	Medium	Clostridia
29569	SigK regulon	2	33	Swine	Medium	Clostridia
29621	SigK regulon	2	33	Swine	Medium	Clostridia
29763	SigK regulon	2	33	Poultry	Medium	Clostridia
29779	SigK regulon	2	33	Poultry	Medium	Clostridia
29815	SigK regulon	2	33	Poultry	Medium	Clostridia
29827	SigK regulon	2	33	Poultry	Medium	Clostridia
29872	SigK regulon	2	33	Poultry	Medium	Clostridia
29930	SigK regulon	2	33	Poultry	Medium	Clostridia
29951	SigK regulon	2	33	Poultry	Medium	Clostridia
30000	SigK regulon	2	33	Poultry	Medium	Clostridia
30097	SigK regulon	2	33	Poultry	Medium	Clostridia
30137	SigK regulon	2	33	Poultry	Medium	Clostridia
30152	SigK regulon	2	33	Poultry	Medium	Clostridia
30245	SigK regulon	2	33	Poultry	Medium	Clostridia
30367	SigK regulon	2	33	Cattle	Medium	Clostridia
30792	SigK regulon	2	33	Cattle	Medium	Clostridia
30801	SigK regulon	2	33	Cattle	Medium	Clostridia
30846	SigK regulon	2	33	Cattle	Medium	Clostridia
30896	SigK regulon	2	33	Cattle	Medium	Clostridia
30901	SigK regulon	2	33	Cattle	Medium	Clostridia
30917	SigK regulon	2	33	Cattle	Medium	Clostridia
30967	SigK regulon	1	17	Cattle	Medium	Clostridia
30984	SigK regulon	3	50	Cattle	Medium	Clostridia
30987	SigK regulon	2	33	Cattle	Medium	Clostridia
30996	SigK regulon	2	33	Cattle	Medium	Clostridia
31015	SigK regulon	1	17	Cattle	Medium	Clostridia
31035	SigK regulon	1	17	Cattle	Medium	Clostridia
31073	SigK regulon	2	33	Cattle	Medium	Clostridia
31075	SigK regulon	2	33	Cattle	Medium	Clostridia
31098	SigK regulon	2	33	Cattle	Medium	Clostridia
31117	SigK regulon	2	33	Cattle	Medium	Clostridia
31125	SigK regulon	2	33	Cattle	Medium	Clostridia
31128	SigK regulon	2	33	Cattle	Medium	Clostridia
31193	SigK regulon	2	33	Cattle	Medium	Clostridia
31199	SigK regulon	2	33	Cattle	Medium	Clostridia
31214	SigK regulon	2	33	Cattle	Medium	Clostridia
31215	SigK regulon	2	33	Cattle	Medium	Clostridia
31230	SigK regulon	2	33	Cattle	Medium	Clostridia
31253	SigK regulon	2	33	Cattle	Medium	Clostridia
31280	SigK regulon	2	33	Cattle	Medium	Clostridia
31302	SigK regulon	2	33	Cattle	Medium	Clostridia
31508	SigK regulon	2	33	Human	Medium	Clostridia
31523	SigK regulon	2	33	Human	Medium	Clostridia
31854	SigK regulon	2	33	Human	Medium	Clostridia
31884	SigK regulon	1	17	Human	Medium	Clostridia
31887	SigK regulon	2	33	Human	Medium	Clostridia
31916	SigK regulon	2	33	Human	Medium	Clostridia
31952	SigK regulon	2	33	Human	Medium	Clostridia
32067	SigK regulon	2	33	Human	Medium	Clostridia
32098	SigK regulon	2	33	Human	Medium	Clostridia
32104	SigK regulon	1	17	Human	Medium	Clostridia
32125	SigK regulon	1	17	Human	Medium	Clostridia
32136	SigK regulon	2	33	Human	Medium	Clostridia
32158	SigK regulon	2	33	Human	Medium	Clostridia
32159	SigK regulon	2	33	Human	Medium	Clostridia
32160	SigK regulon	2	33	Human	Medium	Clostridia
32173	SigK regulon	2	33	Human	Medium	Clostridia
32198	SigK regulon	2	33	Human	Medium	Clostridia
32202	SigK regulon	2	33	Human	Medium	Clostridia
32209	SigK regulon	2	33	Human	Medium	Clostridia
32220	SigK regulon	2	33	Human	Medium	Clostridia
32243	SigK regulon	2	33	Human	Medium	Clostridia
32253	SigK regulon	1	17	Human	Medium	Clostridia
32364	SigK regulon	2	33	Human	Medium	Clostridia
32417	SigK regulon	2	33	Human	Medium	Clostridia
32431	SigK regulon	2	33	Human	Medium	Clostridia
32454	SigK regulon	2	33	Human	Medium	Clostridia
29221	Spo0A regulon	7	70	Swine	Medium	Clostridia
29223	Spo0A regulon	7	70	Swine	Medium	Clostridia
29262	Spo0A regulon	7	70	Swine	Medium	Clostridia
29333	Spo0A regulon	6	60	Swine	Medium	Clostridia
29569	Spo0A regulon	8	80	Swine	Medium	Clostridia
29621	Spo0A regulon	5	50	Swine	Medium	Clostridia
29763	Spo0A regulon	4	40	Poultry	Medium	Clostridia
29779	Spo0A regulon	4	40	Poultry	Medium	Clostridia
29815	Spo0A regulon	8	80	Poultry	Medium	Clostridia
29827	Spo0A regulon	7	70	Poultry	Medium	Clostridia
29872	Spo0A regulon	7	70	Poultry	Medium	Clostridia
29930	Spo0A regulon	7	70	Poultry	Medium	Clostridia
29951	Spo0A regulon	8	80	Poultry	Medium	Clostridia
30000	Spo0A regulon	6	60	Poultry	Medium	Clostridia
30097	Spo0A regulon	5	50	Poultry	Medium	Clostridia
30137	Spo0A regulon	7	70	Poultry	Medium	Clostridia
30152	Spo0A regulon	7	70	Poultry	Medium	Clostridia
30245	Spo0A regulon	3	30	Poultry	Medium	Clostridia
30367	Spo0A regulon	7	70	Cattle	Medium	Clostridia
30792	Spo0A regulon	6	60	Cattle	Medium	Clostridia
30801	Spo0A regulon	3	30	Cattle	Medium	Clostridia
30846	Spo0A regulon	7	70	Cattle	Medium	Clostridia
30896	Spo0A regulon	7	70	Cattle	Medium	Clostridia
30901	Spo0A regulon	8	80	Cattle	Medium	Clostridia
30917	Spo0A regulon	1	10	Cattle	Medium	Clostridia
30967	Spo0A regulon	6	60	Cattle	Medium	Clostridia
30984	Spo0A regulon	7	70	Cattle	Medium	Clostridia
30987	Spo0A regulon	7	70	Cattle	Medium	Clostridia
30996	Spo0A regulon	6	60	Cattle	Medium	Clostridia
31015	Spo0A regulon	6	60	Cattle	Medium	Clostridia
31035	Spo0A regulon	6	60	Cattle	Medium	Clostridia
31073	Spo0A regulon	6	60	Cattle	Medium	Clostridia
31075	Spo0A regulon	7	70	Cattle	Medium	Clostridia
31098	Spo0A regulon	5	50	Cattle	Medium	Clostridia
31117	Spo0A regulon	4	40	Cattle	Medium	Clostridia
31125	Spo0A regulon	8	80	Cattle	Medium	Clostridia
31128	Spo0A regulon	8	80	Cattle	Medium	Clostridia
31193	Spo0A regulon	4	40	Cattle	Medium	Clostridia
31199	Spo0A regulon	5	50	Cattle	Medium	Clostridia
31214	Spo0A regulon	2	20	Cattle	Medium	Clostridia
31215	Spo0A regulon	6	60	Cattle	Medium	Clostridia
31230	Spo0A regulon	7	70	Cattle	Medium	Clostridia
31253	Spo0A regulon	2	20	Cattle	Medium	Clostridia
31280	Spo0A regulon	3	30	Cattle	Medium	Clostridia
31302	Spo0A regulon	5	50	Cattle	Medium	Clostridia
31508	Spo0A regulon	8	80	Human	Medium	Clostridia
31523	Spo0A regulon	6	60	Human	Medium	Clostridia
31854	Spo0A regulon	5	50	Human	Medium	Clostridia
31884	Spo0A regulon	3	30	Human	Medium	Clostridia
31887	Spo0A regulon	8	80	Human	Medium	Clostridia
31916	Spo0A regulon	6	60	Human	Medium	Clostridia
31952	Spo0A regulon	6	60	Human	Medium	Clostridia
32067	Spo0A regulon	4	40	Human	Medium	Clostridia
32098	Spo0A regulon	8	80	Human	Medium	Clostridia
32104	Spo0A regulon	4	40	Human	Medium	Clostridia
32125	Spo0A regulon	6	60	Human	Medium	Clostridia
32136	Spo0A regulon	6	60	Human	Medium	Clostridia
32158	Spo0A regulon	8	80	Human	Medium	Clostridia
32159	Spo0A regulon	3	30	Human	Medium	Clostridia
32160	Spo0A regulon	8	80	Human	Medium	Clostridia
32173	Spo0A regulon	8	80	Human	Medium	Clostridia
32198	Spo0A regulon	4	40	Human	Medium	Clostridia
32202	Spo0A regulon	6	60	Human	Medium	Clostridia
32209	Spo0A regulon	8	80	Human	Medium	Clostridia
32220	Spo0A regulon	4	40	Human	Medium	Clostridia
32243	Spo0A regulon	5	50	Human	Medium	Clostridia
32253	Spo0A regulon	7	70	Human	Medium	Clostridia
32364	Spo0A regulon	5	50	Human	Medium	Clostridia
32417	Spo0A regulon	8	80	Human	Medium	Clostridia
32431	Spo0A regulon	5	50	Human	Medium	Clostridia
32454	Spo0A regulon	5	50	Human	Medium	Clostridia
29221	Spore coat	3	20	Swine	Medium	Clostridia
29223	Spore coat	3	20	Swine	Medium	Clostridia
29262	Spore coat	3	20	Swine	Medium	Clostridia
29333	Spore coat	6	40	Swine	Medium	Clostridia
29569	Spore coat	2	13	Swine	Medium	Clostridia
29621	Spore coat	6	40	Swine	Medium	Clostridia
29763	Spore coat	5	33	Poultry	Medium	Clostridia
29779	Spore coat	5	33	Poultry	Medium	Clostridia
29815	Spore coat	3	20	Poultry	Medium	Clostridia
29827	Spore coat	5	33	Poultry	Medium	Clostridia
29872	Spore coat	4	27	Poultry	Medium	Clostridia
29930	Spore coat	5	33	Poultry	Medium	Clostridia
29951	Spore coat	4	27	Poultry	Medium	Clostridia
30000	Spore coat	7	47	Poultry	Medium	Clostridia
30097	Spore coat	4	27	Poultry	Medium	Clostridia
30137	Spore coat	4	27	Poultry	Medium	Clostridia
30152	Spore coat	6	40	Poultry	Medium	Clostridia
30245	Spore coat	6	40	Poultry	Medium	Clostridia
30367	Spore coat	3	20	Cattle	Medium	Clostridia
30792	Spore coat	6	40	Cattle	Medium	Clostridia
30801	Spore coat	6	40	Cattle	Medium	Clostridia
30846	Spore coat	6	40	Cattle	Medium	Clostridia
30896	Spore coat	3	20	Cattle	Medium	Clostridia
30901	Spore coat	4	27	Cattle	Medium	Clostridia
30917	Spore coat	6	40	Cattle	Medium	Clostridia
30967	Spore coat	6	40	Cattle	Medium	Clostridia
30984	Spore coat	5	33	Cattle	Medium	Clostridia
30987	Spore coat	6	40	Cattle	Medium	Clostridia
30996	Spore coat	5	33	Cattle	Medium	Clostridia
31015	Spore coat	5	33	Cattle	Medium	Clostridia
31035	Spore coat	3	20	Cattle	Medium	Clostridia
31073	Spore coat	5	33	Cattle	Medium	Clostridia
31075	Spore coat	3	20	Cattle	Medium	Clostridia
31098	Spore coat	6	40	Cattle	Medium	Clostridia
31117	Spore coat	6	40	Cattle	Medium	Clostridia
31125	Spore coat	6	40	Cattle	Medium	Clostridia
31128	Spore coat	5	33	Cattle	Medium	Clostridia
31193	Spore coat	6	40	Cattle	Medium	Clostridia
31199	Spore coat	4	27	Cattle	Medium	Clostridia
31214	Spore coat	3	20	Cattle	Medium	Clostridia
31215	Spore coat	4	27	Cattle	Medium	Clostridia
31230	Spore coat	5	33	Cattle	Medium	Clostridia
31253	Spore coat	6	40	Cattle	Medium	Clostridia
31280	Spore coat	2	13	Cattle	Medium	Clostridia
31302	Spore coat	5	33	Cattle	Medium	Clostridia
31508	Spore coat	2	13	Human	Medium	Clostridia
31523	Spore coat	3	20	Human	Medium	Clostridia
31854	Spore coat	4	27	Human	Medium	Clostridia
31884	Spore coat	3	20	Human	Medium	Clostridia
31887	Spore coat	7	47	Human	Medium	Clostridia
31916	Spore coat	3	20	Human	Medium	Clostridia
31952	Spore coat	2	13	Human	Medium	Clostridia
32067	Spore coat	1	7	Human	Medium	Clostridia
32098	Spore coat	5	33	Human	Medium	Clostridia
32104	Spore coat	2	13	Human	Medium	Clostridia
32125	Spore coat	3	20	Human	Medium	Clostridia
32136	Spore coat	8	53	Human	Medium	Clostridia
32158	Spore coat	5	33	Human	Medium	Clostridia
32159	Spore coat	1	7	Human	Medium	Clostridia
32160	Spore coat	5	33	Human	Medium	Clostridia
32173	Spore coat	5	33	Human	Medium	Clostridia
32198	Spore coat	6	40	Human	Medium	Clostridia
32202	Spore coat	4	27	Human	Medium	Clostridia
32209	Spore coat	4	27	Human	Medium	Clostridia
32220	Spore coat	1	7	Human	Medium	Clostridia
32243	Spore coat	4	27	Human	Medium	Clostridia
32253	Spore coat	7	47	Human	Medium	Clostridia
32364	Spore coat	4	27	Human	Medium	Clostridia
32417	Spore coat	6	40	Human	Medium	Clostridia
32431	Spore coat	4	27	Human	Medium	Clostridia
32454	Spore coat	3	20	Human	Medium	Clostridia
29221	Spore cortex	7	70	Swine	Medium	Clostridia
29223	Spore cortex	6	60	Swine	Medium	Clostridia
29262	Spore cortex	6	60	Swine	Medium	Clostridia
29333	Spore cortex	2	20	Swine	Medium	Clostridia
29569	Spore cortex	3	30	Swine	Medium	Clostridia
29621	Spore cortex	6	60	Swine	Medium	Clostridia
29763	Spore cortex	5	50	Poultry	Medium	Clostridia
29779	Spore cortex	6	60	Poultry	Medium	Clostridia
29815	Spore cortex	4	40	Poultry	Medium	Clostridia
29827	Spore cortex	4	40	Poultry	Medium	Clostridia
29872	Spore cortex	7	70	Poultry	Medium	Clostridia
29930	Spore cortex	7	70	Poultry	Medium	Clostridia
29951	Spore cortex	5	50	Poultry	Medium	Clostridia
30000	Spore cortex	6	60	Poultry	Medium	Clostridia
30097	Spore cortex	4	40	Poultry	Medium	Clostridia
30137	Spore cortex	6	60	Poultry	Medium	Clostridia
30152	Spore cortex	8	80	Poultry	Medium	Clostridia
30245	Spore cortex	8	80	Poultry	Medium	Clostridia
30367	Spore cortex	3	30	Cattle	Medium	Clostridia
30792	Spore cortex	7	70	Cattle	Medium	Clostridia
30801	Spore cortex	7	70	Cattle	Medium	Clostridia
30846	Spore cortex	6	60	Cattle	Medium	Clostridia
30896	Spore cortex	6	60	Cattle	Medium	Clostridia
30901	Spore cortex	7	70	Cattle	Medium	Clostridia
30917	Spore cortex	6	60	Cattle	Medium	Clostridia
30967	Spore cortex	8	80	Cattle	Medium	Clostridia
30984	Spore cortex	5	50	Cattle	Medium	Clostridia
30987	Spore cortex	7	70	Cattle	Medium	Clostridia
30996	Spore cortex	6	60	Cattle	Medium	Clostridia
31015	Spore cortex	7	70	Cattle	Medium	Clostridia
31035	Spore cortex	5	50	Cattle	Medium	Clostridia
31073	Spore cortex	5	50	Cattle	Medium	Clostridia
31075	Spore cortex	4	40	Cattle	Medium	Clostridia
31098	Spore cortex	6	60	Cattle	Medium	Clostridia
31117	Spore cortex	3	30	Cattle	Medium	Clostridia
31125	Spore cortex	2	20	Cattle	Medium	Clostridia
31128	Spore cortex	6	60	Cattle	Medium	Clostridia
31193	Spore cortex	8	80	Cattle	Medium	Clostridia
31199	Spore cortex	4	40	Cattle	Medium	Clostridia
31214	Spore cortex	3	30	Cattle	Medium	Clostridia
31215	Spore cortex	4	40	Cattle	Medium	Clostridia
31230	Spore cortex	5	50	Cattle	Medium	Clostridia
31253	Spore cortex	4	40	Cattle	Medium	Clostridia
31280	Spore cortex	5	50	Cattle	Medium	Clostridia
31302	Spore cortex	7	70	Cattle	Medium	Clostridia
31508	Spore cortex	3	30	Human	Medium	Clostridia
31523	Spore cortex	7	70	Human	Medium	Clostridia
31854	Spore cortex	5	50	Human	Medium	Clostridia
31884	Spore cortex	3	30	Human	Medium	Clostridia
31887	Spore cortex	7	70	Human	Medium	Clostridia
31916	Spore cortex	6	60	Human	Medium	Clostridia
31952	Spore cortex	2	20	Human	Medium	Clostridia
32067	Spore cortex	5	50	Human	Medium	Clostridia
32098	Spore cortex	6	60	Human	Medium	Clostridia
32104	Spore cortex	5	50	Human	Medium	Clostridia
32125	Spore cortex	6	60	Human	Medium	Clostridia
32136	Spore cortex	6	60	Human	Medium	Clostridia
32158	Spore cortex	6	60	Human	Medium	Clostridia
32159	Spore cortex	2	20	Human	Medium	Clostridia
32160	Spore cortex	5	50	Human	Medium	Clostridia
32173	Spore cortex	7	70	Human	Medium	Clostridia
32198	Spore cortex	6	60	Human	Medium	Clostridia
32202	Spore cortex	4	40	Human	Medium	Clostridia
32209	Spore cortex	7	70	Human	Medium	Clostridia
32220	Spore cortex	3	30	Human	Medium	Clostridia
32243	Spore cortex	5	50	Human	Medium	Clostridia
32253	Spore cortex	6	60	Human	Medium	Clostridia
32364	Spore cortex	7	70	Human	Medium	Clostridia
32417	Spore cortex	6	60	Human	Medium	Clostridia
32431	Spore cortex	6	60	Human	Medium	Clostridia
32454	Spore cortex	1	10	Human	Medium	Clostridia
29221	SOAC	18	56	Swine	Medium	Clostridia
29223	SOAC	18	56	Swine	Medium	Clostridia
29262	SOAC	14	44	Swine	Medium	Clostridia
29333	SOAC	16	50	Swine	Medium	Clostridia
29569	SOAC	13	41	Swine	Medium	Clostridia
29621	SOAC	18	56	Swine	Medium	Clostridia
29763	SOAC	13	41	Poultry	Medium	Clostridia
29779	SOAC	20	62	Poultry	Medium	Clostridia
29815	SOAC	15	47	Poultry	Medium	Clostridia
29827	SOAC	15	47	Poultry	Medium	Clostridia
29872	SOAC	16	50	Poultry	Medium	Clostridia
29930	SOAC	14	44	Poultry	Medium	Clostridia
29951	SOAC	14	44	Poultry	Medium	Clostridia
30000	SOAC	15	47	Poultry	Medium	Clostridia
30097	SOAC	12	38	Poultry	Medium	Clostridia
30137	SOAC	15	47	Poultry	Medium	Clostridia
30152	SOAC	12	38	Poultry	Medium	Clostridia
30245	SOAC	16	50	Poultry	Medium	Clostridia
30367	SOAC	7	22	Cattle	Medium	Clostridia
30792	SOAC	12	38	Cattle	Medium	Clostridia
30801	SOAC	11	34	Cattle	Medium	Clostridia
30846	SOAC	15	47	Cattle	Medium	Clostridia
30896	SOAC	19	59	Cattle	Medium	Clostridia
30901	SOAC	13	41	Cattle	Medium	Clostridia
30917	SOAC	16	50	Cattle	Medium	Clostridia
30967	SOAC	15	47	Cattle	Medium	Clostridia
30984	SOAC	17	53	Cattle	Medium	Clostridia
30987	SOAC	12	38	Cattle	Medium	Clostridia
30996	SOAC	14	44	Cattle	Medium	Clostridia
31015	SOAC	14	44	Cattle	Medium	Clostridia
31035	SOAC	16	50	Cattle	Medium	Clostridia
31073	SOAC	9	28	Cattle	Medium	Clostridia
31075	SOAC	15	47	Cattle	Medium	Clostridia
31098	SOAC	10	31	Cattle	Medium	Clostridia
31117	SOAC	16	50	Cattle	Medium	Clostridia
31125	SOAC	14	44	Cattle	Medium	Clostridia
31128	SOAC	20	62	Cattle	Medium	Clostridia
31193	SOAC	15	47	Cattle	Medium	Clostridia
31199	SOAC	12	38	Cattle	Medium	Clostridia
31214	SOAC	11	34	Cattle	Medium	Clostridia
31215	SOAC	12	38	Cattle	Medium	Clostridia
31230	SOAC	18	56	Cattle	Medium	Clostridia
31253	SOAC	16	50	Cattle	Medium	Clostridia
31280	SOAC	11	34	Cattle	Medium	Clostridia
31302	SOAC	14	44	Cattle	Medium	Clostridia
31508	SOAC	14	44	Human	Medium	Clostridia
31523	SOAC	14	44	Human	Medium	Clostridia
31854	SOAC	17	53	Human	Medium	Clostridia
31884	SOAC	13	41	Human	Medium	Clostridia
31887	SOAC	19	59	Human	Medium	Clostridia
31916	SOAC	16	50	Human	Medium	Clostridia
31952	SOAC	15	47	Human	Medium	Clostridia
32067	SOAC	8	25	Human	Medium	Clostridia
32098	SOAC	20	62	Human	Medium	Clostridia
32104	SOAC	14	44	Human	Medium	Clostridia
32125	SOAC	10	31	Human	Medium	Clostridia
32136	SOAC	17	53	Human	Medium	Clostridia
32158	SOAC	22	69	Human	Medium	Clostridia
32159	SOAC	7	22	Human	Medium	Clostridia
32160	SOAC	13	41	Human	Medium	Clostridia
32173	SOAC	21	66	Human	Medium	Clostridia
32198	SOAC	18	56	Human	Medium	Clostridia
32202	SOAC	16	50	Human	Medium	Clostridia
32209	SOAC	19	59	Human	Medium	Clostridia
32220	SOAC	9	28	Human	Medium	Clostridia
32243	SOAC	18	56	Human	Medium	Clostridia
32253	SOAC	21	66	Human	Medium	Clostridia
32364	SOAC	13	41	Human	Medium	Clostridia
32417	SOAC	17	53	Human	Medium	Clostridia
32431	SOAC	19	59	Human	Medium	Clostridia
32454	SOAC	9	28	Human	Medium	Clostridia
29157	Engulfment	12	80	Swine	High	UBA4882
29653	Engulfment	11	73	Swine	High	UBA4882
29908	Engulfment	12	80	Poultry	High	UBA4882
29986	Engulfment	11	73	Poultry	High	UBA4882
30277	Engulfment	10	67	Poultry	High	UBA4882
30765	Engulfment	12	80	Cattle	High	UBA4882
31167	Engulfment	11	73	Cattle	High	UBA4882
31338	Engulfment	10	67	Cattle	High	UBA4882
29157	Germination	6	50	Swine	High	UBA4882
29653	Germination	5	42	Swine	High	UBA4882
29908	Germination	5	42	Poultry	High	UBA4882
29986	Germination	4	33	Poultry	High	UBA4882
30277	Germination	3	25	Poultry	High	UBA4882
30765	Germination	4	33	Cattle	High	UBA4882
31167	Germination	5	42	Cattle	High	UBA4882
31338	Germination	5	42	Cattle	High	UBA4882
29157	SigE regulon	12	50	Swine	High	UBA4882
29653	SigE regulon	13	54	Swine	High	UBA4882
29908	SigE regulon	12	50	Poultry	High	UBA4882
29986	SigE regulon	13	54	Poultry	High	UBA4882
30277	SigE regulon	10	42	Poultry	High	UBA4882
30765	SigE regulon	13	54	Cattle	High	UBA4882
31167	SigE regulon	13	54	Cattle	High	UBA4882
31338	SigE regulon	13	54	Cattle	High	UBA4882
29157	SigF regulon	5	26	Swine	High	UBA4882
29653	SigF regulon	4	21	Swine	High	UBA4882
29908	SigF regulon	5	26	Poultry	High	UBA4882
29986	SigF regulon	4	21	Poultry	High	UBA4882
30277	SigF regulon	6	32	Poultry	High	UBA4882
30765	SigF regulon	4	21	Cattle	High	UBA4882
31167	SigF regulon	5	26	Cattle	High	UBA4882
31338	SigF regulon	4	21	Cattle	High	UBA4882
29157	SigG regulon	5	29	Swine	High	UBA4882
29653	SigG regulon	6	35	Swine	High	UBA4882
29908	SigG regulon	5	29	Poultry	High	UBA4882
29986	SigG regulon	6	35	Poultry	High	UBA4882
30277	SigG regulon	5	29	Poultry	High	UBA4882
30765	SigG regulon	6	35	Cattle	High	UBA4882
31167	SigG regulon	7	41	Cattle	High	UBA4882
31338	SigG regulon	5	29	Cattle	High	UBA4882
29157	SigK regulon	2	33	Swine	High	UBA4882
29653	SigK regulon	2	33	Swine	High	UBA4882
29908	SigK regulon	2	33	Poultry	High	UBA4882
29986	SigK regulon	2	33	Poultry	High	UBA4882
30277	SigK regulon	2	33	Poultry	High	UBA4882
30765	SigK regulon	2	33	Cattle	High	UBA4882
31167	SigK regulon	2	33	Cattle	High	UBA4882
31338	SigK regulon	2	33	Cattle	High	UBA4882
29157	Spo0A regulon	6	60	Swine	High	UBA4882
29653	Spo0A regulon	6	60	Swine	High	UBA4882
29908	Spo0A regulon	6	60	Poultry	High	UBA4882
29986	Spo0A regulon	6	60	Poultry	High	UBA4882
30277	Spo0A regulon	6	60	Poultry	High	UBA4882
30765	Spo0A regulon	5	50	Cattle	High	UBA4882
31167	Spo0A regulon	6	60	Cattle	High	UBA4882
31338	Spo0A regulon	5	50	Cattle	High	UBA4882
29157	Spore coat	5	33	Swine	High	UBA4882
29653	Spore coat	5	33	Swine	High	UBA4882
29908	Spore coat	5	33	Poultry	High	UBA4882
29986	Spore coat	5	33	Poultry	High	UBA4882
30277	Spore coat	4	27	Poultry	High	UBA4882
30765	Spore coat	5	33	Cattle	High	UBA4882
31167	Spore coat	4	27	Cattle	High	UBA4882
31338	Spore coat	5	33	Cattle	High	UBA4882
29157	Spore cortex	5	50	Swine	High	UBA4882
29653	Spore cortex	4	40	Swine	High	UBA4882
29908	Spore cortex	6	60	Poultry	High	UBA4882
29986	Spore cortex	4	40	Poultry	High	UBA4882
30277	Spore cortex	6	60	Poultry	High	UBA4882
30765	Spore cortex	4	40	Cattle	High	UBA4882
31167	Spore cortex	5	50	Cattle	High	UBA4882
31338	Spore cortex	3	30	Cattle	High	UBA4882
29157	SOAC	19	59	Swine	High	UBA4882
29653	SOAC	19	59	Swine	High	UBA4882
29908	SOAC	20	62	Poultry	High	UBA4882
29986	SOAC	19	59	Poultry	High	UBA4882
30277	SOAC	18	56	Poultry	High	UBA4882
30765	SOAC	16	50	Cattle	High	UBA4882
31167	SOAC	19	59	Cattle	High	UBA4882
31338	SOAC	20	62	Cattle	High	UBA4882
29373	Engulfment	11	73	Swine	Medium	UBA4882
30106	Engulfment	10	67	Poultry	Medium	UBA4882
30362	Engulfment	10	67	Cattle	Medium	UBA4882
30851	Engulfment	12	80	Cattle	Medium	UBA4882
31153	Engulfment	4	27	Cattle	Medium	UBA4882
31166	Engulfment	3	20	Cattle	Medium	UBA4882
31285	Engulfment	12	80	Cattle	Medium	UBA4882
31847	Engulfment	12	80	Human	Medium	UBA4882
32082	Engulfment	4	27	Human	Medium	UBA4882
29373	Germination	6	50	Swine	Medium	UBA4882
30106	Germination	6	50	Poultry	Medium	UBA4882
30362	Germination	5	42	Cattle	Medium	UBA4882
30851	Germination	5	42	Cattle	Medium	UBA4882
31153	Germination	5	42	Cattle	Medium	UBA4882
31166	Germination	4	33	Cattle	Medium	UBA4882
31285	Germination	4	33	Cattle	Medium	UBA4882
31847	Germination	5	42	Human	Medium	UBA4882
32082	Germination	6	50	Human	Medium	UBA4882
29373	SigE regulon	10	42	Swine	Medium	UBA4882
30106	SigE regulon	13	54	Poultry	Medium	UBA4882
30362	SigE regulon	9	38	Cattle	Medium	UBA4882
30851	SigE regulon	13	54	Cattle	Medium	UBA4882
31153	SigE regulon	12	50	Cattle	Medium	UBA4882
31166	SigE regulon	11	46	Cattle	Medium	UBA4882
31285	SigE regulon	10	42	Cattle	Medium	UBA4882
31847	SigE regulon	12	50	Human	Medium	UBA4882
32082	SigE regulon	12	50	Human	Medium	UBA4882
29373	SigF regulon	5	26	Swine	Medium	UBA4882
30106	SigF regulon	5	26	Poultry	Medium	UBA4882
30362	SigF regulon	5	26	Cattle	Medium	UBA4882
30851	SigF regulon	5	26	Cattle	Medium	UBA4882
31153	SigF regulon	6	32	Cattle	Medium	UBA4882
31166	SigF regulon	4	21	Cattle	Medium	UBA4882
31285	SigF regulon	5	26	Cattle	Medium	UBA4882
31847	SigF regulon	5	26	Human	Medium	UBA4882
32082	SigF regulon	6	32	Human	Medium	UBA4882
29373	SigG regulon	6	35	Swine	Medium	UBA4882
30106	SigG regulon	7	41	Poultry	Medium	UBA4882
30362	SigG regulon	5	29	Cattle	Medium	UBA4882
30851	SigG regulon	6	35	Cattle	Medium	UBA4882
31153	SigG regulon	6	35	Cattle	Medium	UBA4882
31166	SigG regulon	5	29	Cattle	Medium	UBA4882
31285	SigG regulon	4	24	Cattle	Medium	UBA4882
31847	SigG regulon	8	47	Human	Medium	UBA4882
32082	SigG regulon	4	24	Human	Medium	UBA4882
29373	SigK regulon	2	33	Swine	Medium	UBA4882
30106	SigK regulon	2	33	Poultry	Medium	UBA4882
30362	SigK regulon	2	33	Cattle	Medium	UBA4882
30851	SigK regulon	2	33	Cattle	Medium	UBA4882
31153	SigK regulon	2	33	Cattle	Medium	UBA4882
31166	SigK regulon	2	33	Cattle	Medium	UBA4882
31285	SigK regulon	2	33	Cattle	Medium	UBA4882
31847	SigK regulon	2	33	Human	Medium	UBA4882
32082	SigK regulon	2	33	Human	Medium	UBA4882
29373	Spo0A regulon	6	60	Swine	Medium	UBA4882
30106	Spo0A regulon	6	60	Poultry	Medium	UBA4882
30362	Spo0A regulon	6	60	Cattle	Medium	UBA4882
30851	Spo0A regulon	7	70	Cattle	Medium	UBA4882
31153	Spo0A regulon	5	50	Cattle	Medium	UBA4882
31166	Spo0A regulon	7	70	Cattle	Medium	UBA4882
31285	Spo0A regulon	3	30	Cattle	Medium	UBA4882
31847	Spo0A regulon	6	60	Human	Medium	UBA4882
32082	Spo0A regulon	6	60	Human	Medium	UBA4882
29373	Spore coat	4	27	Swine	Medium	UBA4882
30106	Spore coat	4	27	Poultry	Medium	UBA4882
30362	Spore coat	3	20	Cattle	Medium	UBA4882
30851	Spore coat	6	40	Cattle	Medium	UBA4882
31153	Spore coat	4	27	Cattle	Medium	UBA4882
31166	Spore coat	5	33	Cattle	Medium	UBA4882
31285	Spore coat	4	27	Cattle	Medium	UBA4882
31847	Spore coat	5	33	Human	Medium	UBA4882
32082	Spore coat	2	13	Human	Medium	UBA4882
29373	Spore cortex	6	60	Swine	Medium	UBA4882
30106	Spore cortex	6	60	Poultry	Medium	UBA4882
30362	Spore cortex	2	20	Cattle	Medium	UBA4882
30851	Spore cortex	2	20	Cattle	Medium	UBA4882
31153	Spore cortex	3	30	Cattle	Medium	UBA4882
31166	Spore cortex	2	20	Cattle	Medium	UBA4882
31285	Spore cortex	3	30	Cattle	Medium	UBA4882
31847	Spore cortex	3	30	Human	Medium	UBA4882
32082	Spore cortex	6	60	Human	Medium	UBA4882
29373	SOAC	19	59	Swine	Medium	UBA4882
30106	SOAC	18	56	Poultry	Medium	UBA4882
30362	SOAC	14	44	Cattle	Medium	UBA4882
30851	SOAC	20	62	Cattle	Medium	UBA4882
31153	SOAC	16	50	Cattle	Medium	UBA4882
31166	SOAC	20	62	Cattle	Medium	UBA4882
31285	SOAC	16	50	Cattle	Medium	UBA4882
31847	SOAC	21	66	Human	Medium	UBA4882
32082	SOAC	18	56	Human	Medium	UBA4882
30842	Engulfment	11	73	Cattle	Medium	UBA994
30842	Germination	3	25	Cattle	Medium	UBA994
30842	SigE regulon	11	46	Cattle	Medium	UBA994
30842	SigF regulon	5	26	Cattle	Medium	UBA994
30842	SigG regulon	5	29	Cattle	Medium	UBA994
30842	SigK regulon	3	50	Cattle	Medium	UBA994
30842	Spo0A regulon	7	70	Cattle	Medium	UBA994
30842	Spore coat	3	20	Cattle	Medium	UBA994
30842	Spore cortex	5	50	Cattle	Medium	UBA994
30842	SOAC	21	66	Cattle	Medium	UBA994
30364	Engulfment	3	20	Cattle	High	Bacilli
30364	Germination	4	33	Cattle	High	Bacilli
30364	SigE regulon	10	42	Cattle	High	Bacilli
30364	SigF regulon	4	21	Cattle	High	Bacilli
30364	SigG regulon	5	29	Cattle	High	Bacilli
30364	SigK regulon	1	17	Cattle	High	Bacilli
30364	Spo0A regulon	5	50	Cattle	High	Bacilli
30364	Spore coat	4	27	Cattle	High	Bacilli
30364	Spore cortex	3	30	Cattle	High	Bacilli
30364	SOAC	12	38	Cattle	High	Bacilli

[truncated: 8 more sheets: Table S10, Table S11, Table S12, Table S13, Table S14, Table S15, Table S16, Table S17]
